# Supplementary material for: Fecal microbiome of periparturient dairy cattle and associations with the onset of Salmonella shedding
Source: PLoS One. 2018 May 11;13(5):e0196171. doi: 10.1371/journal.pone.0196171 (PMC5947886; doi:10.1371/journal.pone.0196171)
Supplement: S1 Table — (XLSX) [file pone.0196171.s002.xlsx]

## Sheet: tax.summary July 25, 2016
taxlevel	rankID	taxon	daughterlevels	total	C1T1	C1T2	C1T3	C1T4	C2T1	C2T2	C2T3	C2T4	C3T1	C3T2	C3T3	C3T4	C4T1	C4T2	C4T3	C4T4	C5T1	C5T2	C5T3	C5T4	C6T1	C6T2	C6T3	C6T4	C7T1	C7T2	C7T3	C7T4	C8T1	C8T2	C8T3	C8T4	C9T1	C9T2	C9T3	C9T4	C10T1	C10T2	C10T3	C10T4	C11T1	C11T2	C11T3	C11T4	C12T1
2	0.1.1	Crenarchaeota	1	2	0	0	0	0	0	0	0	0	0	0	0	0	0	0	0	0	0	0	0	0	0	0	0	0	0	0	0	0	0	0	0	0	0	1	0	0	0	0	0	0	0	0	0	0	0
2	0.1.2	Euryarchaeota	5	55274	189	312	480	8	349	193	211	136	274	102	381	321	125	96	172	1011	158	863	168	91	506	241	281	208	209	279	502	281	168	53	458	241	290	74	192	453	193	118	339	196	158	121	154	127	259
2	0.1.3	Archaea_unclassified	1	1	0	0	0	0	0	0	0	0	0	0	0	0	0	0	0	0	0	0	0	0	0	0	0	0	0	0	0	0	0	0	0	0	0	0	0	0	0	0	0	0	0	0	0	0	0
2	0.2.1	Acidobacteria	3	4	1	0	0	0	0	0	0	0	0	0	0	0	0	0	0	0	0	0	0	0	0	0	0	0	0	0	0	0	0	0	0	0	0	1	0	0	0	0	0	0	0	0	0	0	0
2	0.2.2	Actinobacteria	1	38109	79	48	712	93	35	30	1887	39	68	7	282	308	108	36	1624	5340	35	99	836	94	51	25	192	19	35	217	546	55	36	13	136	148	138	13	158	127	79	31	305	23	23	13	194	39	53
2	0.2.3	Bacteroidetes	4	5903773	8858	26920	34563	25936	28030	31587	37258	16056	30231	13987	34193	27436	20758	17862	34098	30423	20771	22867	20713	16558	16916	23238	26958	13949	13848	37377	40161	50195	20627	5287	29080	33332	22971	14181	19536	20492	15570	29546	27224	31016	21471	36571	28903	22084	27491
2	0.2.4	Chlamydiae	1	3	0	0	0	0	0	0	0	0	0	0	0	0	0	0	0	0	0	0	0	0	0	0	0	0	0	0	0	0	0	0	0	0	0	0	0	0	0	0	0	0	0	0	0	0	0
2	0.2.5	Chloroflexi	2	185	2	0	1	0	7	1	1	0	0	3	0	0	1	1	0	0	0	4	0	0	4	1	1	0	2	0	2	6	1	0	0	1	0	0	0	1	0	0	0	0	2	0	0	0	0
2	0.2.6	Deferribacteres	1	14	0	0	0	0	2	0	0	0	2	0	0	0	0	0	0	0	0	0	0	0	1	0	0	0	0	0	0	0	0	0	0	0	0	0	0	0	0	0	0	0	0	0	0	0	0
2	0.2.7	Elusimicrobia	1	1777	4	38	46	6	32	6	3	0	20	3	12	1	5	10	2	0	11	6	0	0	14	7	5	12	10	1	6	9	11	0	1	2	15	9	5	5	3	3	3	0	6	4	0	0	13
2	0.2.8	Fibrobacteres	1	8035	0	0	1	1	0	0	1	0	0	1	0	0	0	0	1	0	0	1	0	0	1	0	0	0	0	0	0	0	0	0	1	0	19	24	24	2	0	0	90	22	0	33	0	0	16
2	0.2.9	Fusobacteria	1	98	0	0	0	0	0	0	0	0	0	0	0	0	0	0	2	0	0	0	0	0	0	0	0	0	0	0	0	0	0	0	0	0	0	0	0	0	0	0	0	0	0	0	0	0	0
2	0.2.10	Gemmatimonadetes	1	1	1	0	0	0	0	0	0	0	0	0	0	0	0	0	0	0	0	0	0	0	0	0	0	0	0	0	0	0	0	0	0	0	0	0	0	0	0	0	0	0	0	0	0	0	0
2	0.2.11	Lentisphaerae	1	8099	35	242	172	8	389	234	16	2	121	66	44	1	125	85	6	0	94	51	0	2	165	206	57	41	49	0	0	1	102	9	3	0	7	50	7	2	23	45	5	4	46	31	0	20	17
2	0.2.12	Planctomycetes	1	220	14	19	0	0	12	1	0	0	4	0	0	0	0	0	0	0	0	0	0	0	4	24	0	0	1	0	0	0	0	0	0	0	12	4	3	0	0	1	0	0	0	0	1	0	14
2	0.2.13	Proteobacteria	6	116434	303	1165	1546	305	2317	1351	2635	263	1006	307	385	270	735	663	441	1584	786	673	531	2491	833	1026	300	498	432	1382	2442	554	939	125	517	7812	386	412	256	150	449	749	1466	105	466	631	118	748	639
2	0.2.14	Spirochaetes	1	293565	142	237	436	1599	224	351	810	2419	298	126	5456	7659	236	225	5185	511	175	187	4535	1126	216	270	3246	21875	390	3	448	468	313	69	244	4924	145	245	1857	700	86	775	1382	2725	34	193	299	478	217
2	0.2.15	Synergistetes	1	48	1	1	0	1	1	0	0	0	0	0	0	0	0	0	0	0	0	0	0	0	0	0	0	0	1	0	0	0	0	0	0	0	0	0	1	0	1	0	1	0	0	1	0	0	1
2	0.2.16	Tenericutes	1	909	0	1	9	8	3	0	10	3	1	0	11	2	0	0	16	2	0	2	3	5	1	2	9	2	1	31	13	1	3	1	34	8	1	0	2	2	0	0	4	4	10	0	2	2	1
2	0.2.17	Verrucomicrobia	5	89729	504	1019	346	573	1171	2428	164	183	348	227	132	409	819	850	1974	17	471	841	76	66	561	213	88	541	2077	9	65	79	910	213	736	89	1563	229	1165	111	606	829	85	242	632	308	115	127	801
2	0.2.18	Bacteria_unclassified	1	531367	3586	5578	3802	3384	5333	4878	1719	2043	6339	1343	3909	3240	4371	3629	2112	1805	3924	4644	1190	1514	3319	3821	3173	2077	2471	1145	2443	2331	3064	936	2319	1317	3018	1736	2864	1764	2545	3715	2234	2703	1954	2272	1753	2447	4329
2	0.2.19	Cyanobacteria_Chloroplast	1	31	0	0	0	0	0	0	0	0	0	1	0	0	0	0	0	0	1	0	0	0	0	0	0	0	0	0	0	1	0	0	0	0	1	0	0	0	0	0	0	0	0	0	0	0	0
2	0.2.20	Firmicutes	5	5200006	41679	43934	38138	32623	31806	36392	28234	15762	37370	13260	36905	28226	25368	20470	23205	26776	29460	45197	21896	17158	27024	26595	30524	18257	24483	25001	40667	23473	25136	14611	28369	44802	27788	13095	25197	18404	28852	28963	26426	21552	20868	26513	31986	21219	35541
2	0.2.21	SR1	1	1	0	0	0	0	0	0	0	0	0	0	0	0	0	0	0	0	0	0	0	0	0	0	0	0	0	0	0	0	0	0	0	0	0	0	0	0	0	0	0	0	0	0	0	0	0
2	0.2.22	TM7	1	300	6	5	1	0	3	3	0	0	14	0	4	1	1	3	0	2	5	7	0	0	2	6	0	1	2	0	3	2	1	1	1	0	1	1	1	2	1	0	2	1	2	4	4	2	0
2	0.3.1	unknown_unclassified	1	5	1	0	0	0	0	0	0	0	0	0	0	0	0	0	0	0	0	0	0	0	0	0	0	0	0	0	0	0	0	0	0	0	0	0	0	0	0	0	0	0	0	0	0	0	0
3	0.1.1.1	Thermoprotei	1	2	0	0	0	0	0	0	0	0	0	0	0	0	0	0	0	0	0	0	0	0	0	0	0	0	0	0	0	0	0	0	0	0	0	1	0	0	0	0	0	0	0	0	0	0	0
3	0.1.2.1	Euryarchaeota_unclassified	1	316	0	10	3	0	36	17	2	0	4	3	0	0	2	8	0	0	4	1	0	0	7	5	0	0	3	0	0	0	3	2	0	0	0	2	1	0	0	0	0	0	0	1	0	0	1
3	0.1.2.2	Methanomicrobia	1	2932	21	63	112	0	190	41	13	0	36	1	39	0	16	4	13	6	2	0	0	0	27	69	66	0	13	0	0	0	5	6	29	0	18	20	5	16	0	2	1	13	1	6	0	0	29
3	0.1.2.3	Halobacteria	1	1	0	0	0	0	0	0	0	0	0	0	0	0	0	0	0	0	0	0	0	0	0	0	0	0	0	0	0	0	0	0	0	0	0	0	0	0	0	0	0	0	0	0	0	0	0
3	0.1.2.4	Methanobacteria	1	52019	168	239	365	8	123	135	196	136	234	98	342	321	107	84	159	1005	152	862	168	91	472	167	215	207	193	279	502	281	160	45	429	241	272	52	186	437	193	116	338	183	157	114	154	127	229
3	0.1.2.5	Thermoplasmata	1	6	0	0	0	0	0	0	0	0	0	0	0	0	0	0	0	0	0	0	0	0	0	0	0	1	0	0	0	0	0	0	0	0	0	0	0	0	0	0	0	0	0	0	0	0	0
3	0.1.3.1	Archaea_unclassified	1	1	0	0	0	0	0	0	0	0	0	0	0	0	0	0	0	0	0	0	0	0	0	0	0	0	0	0	0	0	0	0	0	0	0	0	0	0	0	0	0	0	0	0	0	0	0
3	0.2.1.1	Acidobacteria_Gp16	1	1	0	0	0	0	0	0	0	0	0	0	0	0	0	0	0	0	0	0	0	0	0	0	0	0	0	0	0	0	0	0	0	0	0	0	0	0	0	0	0	0	0	0	0	0	0
3	0.2.1.2	Acidobacteria_Gp4	1	1	1	0	0	0	0	0	0	0	0	0	0	0	0	0	0	0	0	0	0	0	0	0	0	0	0	0	0	0	0	0	0	0	0	0	0	0	0	0	0	0	0	0	0	0	0
3	0.2.1.3	Acidobacteria_Gp6	1	2	0	0	0	0	0	0	0	0	0	0	0	0	0	0	0	0	0	0	0	0	0	0	0	0	0	0	0	0	0	0	0	0	0	1	0	0	0	0	0	0	0	0	0	0	0
3	0.2.2.1	Actinobacteria	6	38109	79	48	712	93	35	30	1887	39	68	7	282	308	108	36	1624	5340	35	99	836	94	51	25	192	19	35	217	546	55	36	13	136	148	138	13	158	127	79	31	305	23	23	13	194	39	53
3	0.2.3.1	Bacteroidetes_unclassified	1	2639630	3757	9998	13911	8909	12049	10506	17723	8539	10767	4838	17155	11518	9501	5893	17096	6925	7791	7627	9354	5087	6449	9713	13712	7098	5138	15009	15350	22367	8742	1850	12957	11394	8617	5299	7892	9510	5143	10879	11769	15197	8911	14373	11787	9346	12920
3	0.2.3.2	Bacteroidia	1	3243478	5055	16830	20471	17014	15875	20929	19448	7502	19346	9129	16973	15874	11137	11866	16972	23491	12828	15145	11348	11463	10344	13380	13170	6837	8660	22317	24785	27800	11817	3417	16114	21932	14132	8766	11572	10949	10406	18587	15391	15786	12422	22135	17099	12710	14531
3	0.2.3.3	Sphingobacteria	1	20651	45	92	181	13	106	152	87	15	118	20	65	44	120	103	30	7	152	95	11	8	123	145	76	14	50	51	26	28	68	20	9	6	222	116	72	33	21	80	64	33	138	63	17	28	40
3	0.2.3.4	Flavobacteria	1	14	1	0	0	0	0	0	0	0	0	0	0	0	0	0	0	0	0	0	0	0	0	0	0	0	0	0	0	0	0	0	0	0	0	0	0	0	0	0	0	0	0	0	0	0	0
3	0.2.4.1	Chlamydiae	1	3	0	0	0	0	0	0	0	0	0	0	0	0	0	0	0	0	0	0	0	0	0	0	0	0	0	0	0	0	0	0	0	0	0	0	0	0	0	0	0	0	0	0	0	0	0
3	0.2.5.1	Chloroflexi_unclassified	1	88	2	0	1	0	7	1	1	0	0	2	0	0	0	0	0	0	0	3	0	0	2	0	1	0	2	0	2	3	0	0	0	1	0	0	0	1	0	0	0	0	0	0	0	0	0
3	0.2.5.2	Anaerolineae	1	97	0	0	0	0	0	0	0	0	0	1	0	0	1	1	0	0	0	1	0	0	2	1	0	0	0	0	0	3	1	0	0	0	0	0	0	0	0	0	0	0	2	0	0	0	0
3	0.2.6.1	Deferribacteres	1	14	0	0	0	0	2	0	0	0	2	0	0	0	0	0	0	0	0	0	0	0	1	0	0	0	0	0	0	0	0	0	0	0	0	0	0	0	0	0	0	0	0	0	0	0	0
3	0.2.7.1	Elusimicrobia	1	1777	4	38	46	6	32	6	3	0	20	3	12	1	5	10	2	0	11	6	0	0	14	7	5	12	10	1	6	9	11	0	1	2	15	9	5	5	3	3	3	0	6	4	0	0	13
3	0.2.8.1	Fibrobacteria	1	8035	0	0	1	1	0	0	1	0	0	1	0	0	0	0	1	0	0	1	0	0	1	0	0	0	0	0	0	0	0	0	1	0	19	24	24	2	0	0	90	22	0	33	0	0	16
3	0.2.9.1	Fusobacteria	1	98	0	0	0	0	0	0	0	0	0	0	0	0	0	0	2	0	0	0	0	0	0	0	0	0	0	0	0	0	0	0	0	0	0	0	0	0	0	0	0	0	0	0	0	0	0
3	0.2.10.1	Gemmatimonadetes	1	1	1	0	0	0	0	0	0	0	0	0	0	0	0	0	0	0	0	0	0	0	0	0	0	0	0	0	0	0	0	0	0	0	0	0	0	0	0	0	0	0	0	0	0	0	0
3	0.2.11.1	Lentisphaeria	2	8099	35	242	172	8	389	234	16	2	121	66	44	1	125	85	6	0	94	51	0	2	165	206	57	41	49	0	0	1	102	9	3	0	7	50	7	2	23	45	5	4	46	31	0	20	17
3	0.2.12.1	Planctomycetacia	1	220	14	19	0	0	12	1	0	0	4	0	0	0	0	0	0	0	0	0	0	0	4	24	0	0	1	0	0	0	0	0	0	0	12	4	3	0	0	1	0	0	0	0	1	0	14
3	0.2.13.1	Proteobacteria_unclassified	1	39564	123	742	749	144	1523	1012	104	75	571	190	165	88	446	499	55	7	401	300	1	17	468	580	136	204	232	31	2	15	607	66	362	42	186	240	162	64	219	335	24	19	279	120	7	180	309
3	0.2.13.2	Alphaproteobacteria	7	18581	88	323	200	74	244	253	98	29	236	80	100	53	188	111	20	31	214	245	19	16	182	303	69	148	140	7	56	57	146	23	55	32	105	58	52	29	137	117	29	21	113	88	42	95	233
3	0.2.13.3	Betaproteobacteria	5	6559	16	72	295	11	146	64	165	87	47	9	50	11	48	30	26	19	43	77	32	25	42	43	51	24	28	122	66	23	41	14	18	38	19	35	5	0	40	71	2	8	44	59	13	73	49
3	0.2.13.4	Deltaproteobacteria	6	996	6	15	2	0	55	11	2	0	16	6	0	1	3	10	0	1	2	1	0	0	38	12	0	0	10	0	0	1	9	2	0	7	28	6	0	0	3	1	0	0	5	0	0	0	31
3	0.2.13.5	Epsilonproteobacteria	2	1779	4	0	5	0	26	4	4	0	46	3	4	0	16	4	2	0	31	11	0	0	1	22	0	11	11	13	1	2	6	6	4	3	0	14	1	5	27	4	0	1	4	4	0	0	0
3	0.2.13.6	Gammaproteobacteria	9	48955	66	13	295	76	323	7	2262	72	90	19	66	117	34	9	338	1526	95	39	479	2433	102	66	44	111	11	1209	2317	456	130	14	78	7690	48	59	36	52	23	221	1411	56	21	360	56	400	17
3	0.2.14.1	Spirochaetes	1	293565	142	237	436	1599	224	351	810	2419	298	126	5456	7659	236	225	5185	511	175	187	4535	1126	216	270	3246	21875	390	3	448	468	313	69	244	4924	145	245	1857	700	86	775	1382	2725	34	193	299	478	217
3	0.2.15.1	Synergistia	1	48	1	1	0	1	1	0	0	0	0	0	0	0	0	0	0	0	0	0	0	0	0	0	0	0	1	0	0	0	0	0	0	0	0	0	1	0	1	0	1	0	0	1	0	0	1
3	0.2.16.1	Mollicutes	3	909	0	1	9	8	3	0	10	3	1	0	11	2	0	0	16	2	0	2	3	5	1	2	9	2	1	31	13	1	3	1	34	8	1	0	2	2	0	0	4	4	10	0	2	2	1
3	0.2.17.1	Verrucomicrobia_unclassified	1	99	3	13	0	0	0	0	1	0	0	1	0	0	4	8	0	0	0	4	0	0	3	2	0	1	2	0	0	1	1	1	0	0	8	0	0	0	1	1	0	1	0	0	0	0	1
3	0.2.17.2	Opitutae	2	749	3	17	7	0	27	35	2	1	10	2	5	0	16	68	0	0	11	13	0	0	2	24	8	13	9	0	0	0	12	2	0	3	1	3	0	0	0	3	0	1	4	0	0	4	1
3	0.2.17.3	Spartobacteria	1	1	0	0	0	0	0	0	0	0	0	0	0	0	0	0	0	0	0	1	0	0	0	0	0	0	0	0	0	0	0	0	0	0	0	0	0	0	0	0	0	0	0	0	0	0	0
3	0.2.17.4	Subdivision5	1	5404	113	96	47	33	709	82	16	1	40	29	29	1	91	83	45	7	15	33	2	1	112	83	22	10	41	9	12	12	59	7	5	20	42	62	28	2	21	88	1	2	25	57	5	13	19
3	0.2.17.5	Verrucomicrobiae	1	83476	385	893	292	540	435	2311	145	181	298	195	98	408	708	691	1929	10	445	790	74	65	444	104	58	517	2025	0	53	66	838	203	731	66	1512	164	1137	109	584	737	84	238	603	251	110	110	780
3	0.2.18.1	Bacteria_unclassified	1	531367	3586	5578	3802	3384	5333	4878	1719	2043	6339	1343	3909	3240	4371	3629	2112	1805	3924	4644	1190	1514	3319	3821	3173	2077	2471	1145	2443	2331	3064	936	2319	1317	3018	1736	2864	1764	2545	3715	2234	2703	1954	2272	1753	2447	4329
3	0.2.19.1	Chloroplast	1	31	0	0	0	0	0	0	0	0	0	1	0	0	0	0	0	0	1	0	0	0	0	0	0	0	0	0	0	1	0	0	0	0	1	0	0	0	0	0	0	0	0	0	0	0	0
3	0.2.20.1	Bacilli	3	8258	39	180	72	69	44	42	18	12	139	10	39	4	17	27	47	93	276	36	25	31	82	46	21	16	75	362	33	18	160	45	30	24	12	58	30	4	18	30	7	4	13	45	31	8	11
3	0.2.20.2	Clostridia	2	4749871	38726	39938	34289	28835	28887	33434	26163	14387	33985	12380	33646	25803	23110	18582	21218	24216	26905	41914	20637	15307	23720	23954	27805	16459	22488	23005	38416	21430	23168	13692	24827	41341	25074	11708	22634	16381	26297	25851	23970	19590	19305	24268	29230	19422	32310
3	0.2.20.3	Erysipelotrichia	1	49996	183	318	267	243	132	180	179	32	96	30	390	174	95	76	618	765	91	463	423	440	68	59	349	86	67	699	575	327	92	95	279	861	119	32	538	267	160	168	300	195	132	211	1130	185	54
3	0.2.20.4	Firmicutes_unclassified	1	326851	2509	2848	2800	3237	2177	2176	1359	1125	2709	725	2419	2125	1774	1586	1173	1330	1885	2437	706	1161	2670	2154	1964	1223	1581	650	1347	1293	1386	682	2858	1905	2359	1016	1693	1688	1994	2256	1981	1618	1165	1483	1310	1343	2600
3	0.2.20.5	Negativicutes	1	65030	222	650	710	239	566	560	515	206	441	115	411	120	372	199	149	372	303	347	105	219	484	382	385	473	272	285	296	405	330	97	375	671	224	281	302	64	383	658	168	145	253	506	285	261	566
3	0.2.21.1	SR1_class_incertae_sedis	1	1	0	0	0	0	0	0	0	0	0	0	0	0	0	0	0	0	0	0	0	0	0	0	0	0	0	0	0	0	0	0	0	0	0	0	0	0	0	0	0	0	0	0	0	0	0
3	0.2.22.1	TM7_class_incertae_sedis	1	300	6	5	1	0	3	3	0	0	14	0	4	1	1	3	0	2	5	7	0	0	2	6	0	1	2	0	3	2	1	1	1	0	1	1	1	2	1	0	2	1	2	4	4	2	0
3	0.3.1.1	unknown_unclassified	1	5	1	0	0	0	0	0	0	0	0	0	0	0	0	0	0	0	0	0	0	0	0	0	0	0	0	0	0	0	0	0	0	0	0	0	0	0	0	0	0	0	0	0	0	0	0
4	0.1.1.1.1	Thermoprotei_unclassified	1	2	0	0	0	0	0	0	0	0	0	0	0	0	0	0	0	0	0	0	0	0	0	0	0	0	0	0	0	0	0	0	0	0	0	1	0	0	0	0	0	0	0	0	0	0	0
4	0.1.2.1.1	Euryarchaeota_unclassified	1	316	0	10	3	0	36	17	2	0	4	3	0	0	2	8	0	0	4	1	0	0	7	5	0	0	3	0	0	0	3	2	0	0	0	2	1	0	0	0	0	0	0	1	0	0	1
4	0.1.2.2.1	Methanomicrobiales	1	2932	21	63	112	0	190	41	13	0	36	1	39	0	16	4	13	6	2	0	0	0	27	69	66	0	13	0	0	0	5	6	29	0	18	20	5	16	0	2	1	13	1	6	0	0	29
4	0.1.2.3.1	Halobacteriales	1	1	0	0	0	0	0	0	0	0	0	0	0	0	0	0	0	0	0	0	0	0	0	0	0	0	0	0	0	0	0	0	0	0	0	0	0	0	0	0	0	0	0	0	0	0	0
4	0.1.2.4.1	Methanobacteriales	1	52019	168	239	365	8	123	135	196	136	234	98	342	321	107	84	159	1005	152	862	168	91	472	167	215	207	193	279	502	281	160	45	429	241	272	52	186	437	193	116	338	183	157	114	154	127	229
4	0.1.2.5.1	Thermoplasmatales	1	6	0	0	0	0	0	0	0	0	0	0	0	0	0	0	0	0	0	0	0	0	0	0	0	1	0	0	0	0	0	0	0	0	0	0	0	0	0	0	0	0	0	0	0	0	0
4	0.1.3.1.1	Archaea_unclassified	1	1	0	0	0	0	0	0	0	0	0	0	0	0	0	0	0	0	0	0	0	0	0	0	0	0	0	0	0	0	0	0	0	0	0	0	0	0	0	0	0	0	0	0	0	0	0
4	0.2.1.1.1	Acidobacteria_Gp16_order_incertae_sedis	1	1	0	0	0	0	0	0	0	0	0	0	0	0	0	0	0	0	0	0	0	0	0	0	0	0	0	0	0	0	0	0	0	0	0	0	0	0	0	0	0	0	0	0	0	0	0
4	0.2.1.2.1	Acidobacteria_Gp4_order_incertae_sedis	1	1	1	0	0	0	0	0	0	0	0	0	0	0	0	0	0	0	0	0	0	0	0	0	0	0	0	0	0	0	0	0	0	0	0	0	0	0	0	0	0	0	0	0	0	0	0
4	0.2.1.3.1	Acidobacteria_Gp6_order_incertae_sedis	1	2	0	0	0	0	0	0	0	0	0	0	0	0	0	0	0	0	0	0	0	0	0	0	0	0	0	0	0	0	0	0	0	0	0	1	0	0	0	0	0	0	0	0	0	0	0
4	0.2.2.1.1	Actinobacteria_unclassified	1	299	0	0	1	0	2	1	0	2	0	0	0	3	2	0	0	0	1	8	1	3	0	1	1	3	3	2	4	1	1	4	0	3	3	0	0	2	0	0	0	2	3	1	0	0	1
4	0.2.2.1.2	Actinomycetales	20	647	12	4	2	4	4	2	0	3	4	0	3	0	1	2	13	5	6	16	1	1	15	7	5	2	1	0	3	2	7	1	3	2	7	3	2	1	5	1	1	1	0	1	3	3	5
4	0.2.2.1.3	Bifidobacteriales	1	33169	18	9	692	68	1	5	1873	31	15	2	258	293	81	3	1584	5313	3	7	826	82	3	0	177	8	4	195	512	40	1	0	87	113	76	6	134	101	24	12	288	11	7	4	119	9	2
4	0.2.2.1.4	Coriobacteriales	1	3991	49	35	17	21	28	22	14	3	49	5	21	12	24	31	26	21	25	68	8	8	33	17	9	6	27	20	27	12	27	8	46	30	52	4	22	23	50	18	16	9	13	7	72	27	45
4	0.2.2.1.5	Rubrobacterales	1	1	0	0	0	0	0	0	0	0	0	0	0	0	0	0	0	0	0	0	0	0	0	0	0	0	0	0	0	0	0	0	0	0	0	0	0	0	0	0	0	0	0	0	0	0	0
4	0.2.2.1.6	Solirubrobacterales	1	2	0	0	0	0	0	0	0	0	0	0	0	0	0	0	1	1	0	0	0	0	0	0	0	0	0	0	0	0	0	0	0	0	0	0	0	0	0	0	0	0	0	0	0	0	0
4	0.2.3.1.1	Bacteroidetes_unclassified	1	2639630	3757	9998	13911	8909	12049	10506	17723	8539	10767	4838	17155	11518	9501	5893	17096	6925	7791	7627	9354	5087	6449	9713	13712	7098	5138	15009	15350	22367	8742	1850	12957	11394	8617	5299	7892	9510	5143	10879	11769	15197	8911	14373	11787	9346	12920
4	0.2.3.2.1	Bacteroidales	7	3243478	5055	16830	20471	17014	15875	20929	19448	7502	19346	9129	16973	15874	11137	11866	16972	23491	12828	15145	11348	11463	10344	13380	13170	6837	8660	22317	24785	27800	11817	3417	16114	21932	14132	8766	11572	10949	10406	18587	15391	15786	12422	22135	17099	12710	14531
4	0.2.3.3.1	Sphingobacteriales	3	20651	45	92	181	13	106	152	87	15	118	20	65	44	120	103	30	7	152	95	11	8	123	145	76	14	50	51	26	28	68	20	9	6	222	116	72	33	21	80	64	33	138	63	17	28	40
4	0.2.3.4.1	Flavobacteriales	2	14	1	0	0	0	0	0	0	0	0	0	0	0	0	0	0	0	0	0	0	0	0	0	0	0	0	0	0	0	0	0	0	0	0	0	0	0	0	0	0	0	0	0	0	0	0
4	0.2.4.1.1	Chlamydiales	2	3	0	0	0	0	0	0	0	0	0	0	0	0	0	0	0	0	0	0	0	0	0	0	0	0	0	0	0	0	0	0	0	0	0	0	0	0	0	0	0	0	0	0	0	0	0
4	0.2.5.1.1	Chloroflexi_unclassified	1	88	2	0	1	0	7	1	1	0	0	2	0	0	0	0	0	0	0	3	0	0	2	0	1	0	2	0	2	3	0	0	0	1	0	0	0	1	0	0	0	0	0	0	0	0	0
4	0.2.5.2.1	Anaerolineales	1	97	0	0	0	0	0	0	0	0	0	1	0	0	1	1	0	0	0	1	0	0	2	1	0	0	0	0	0	3	1	0	0	0	0	0	0	0	0	0	0	0	2	0	0	0	0
4	0.2.6.1.1	Deferribacterales	1	14	0	0	0	0	2	0	0	0	2	0	0	0	0	0	0	0	0	0	0	0	1	0	0	0	0	0	0	0	0	0	0	0	0	0	0	0	0	0	0	0	0	0	0	0	0
4	0.2.7.1.1	Elusimicrobiales	1	1777	4	38	46	6	32	6	3	0	20	3	12	1	5	10	2	0	11	6	0	0	14	7	5	12	10	1	6	9	11	0	1	2	15	9	5	5	3	3	3	0	6	4	0	0	13
4	0.2.8.1.1	Fibrobacterales	1	8035	0	0	1	1	0	0	1	0	0	1	0	0	0	0	1	0	0	1	0	0	1	0	0	0	0	0	0	0	0	0	1	0	19	24	24	2	0	0	90	22	0	33	0	0	16
4	0.2.9.1.1	Fusobacteriales	2	98	0	0	0	0	0	0	0	0	0	0	0	0	0	0	2	0	0	0	0	0	0	0	0	0	0	0	0	0	0	0	0	0	0	0	0	0	0	0	0	0	0	0	0	0	0
4	0.2.10.1.1	Gemmatimonadales	1	1	1	0	0	0	0	0	0	0	0	0	0	0	0	0	0	0	0	0	0	0	0	0	0	0	0	0	0	0	0	0	0	0	0	0	0	0	0	0	0	0	0	0	0	0	0
4	0.2.11.1.1	Lentisphaeria_unclassified	1	4	0	0	0	0	0	0	0	0	0	1	0	0	0	0	0	0	0	0	0	0	0	0	0	0	0	0	0	0	0	0	0	0	0	0	0	0	0	0	0	0	0	0	0	0	0
4	0.2.11.1.2	Victivallales	1	8095	35	242	172	8	389	234	16	2	121	65	44	1	125	85	6	0	94	51	0	2	165	206	57	41	49	0	0	1	102	9	3	0	7	50	7	2	23	45	5	4	46	31	0	20	17
4	0.2.12.1.1	Planctomycetales	1	220	14	19	0	0	12	1	0	0	4	0	0	0	0	0	0	0	0	0	0	0	4	24	0	0	1	0	0	0	0	0	0	0	12	4	3	0	0	1	0	0	0	0	1	0	14
4	0.2.13.1.1	Proteobacteria_unclassified	1	39564	123	742	749	144	1523	1012	104	75	571	190	165	88	446	499	55	7	401	300	1	17	468	580	136	204	232	31	2	15	607	66	362	42	186	240	162	64	219	335	24	19	279	120	7	180	309
4	0.2.13.2.1	Alphaproteobacteria_unclassified	1	15407	55	302	189	70	231	227	90	25	203	58	85	39	177	90	8	0	188	205	1	8	157	294	63	135	101	1	16	27	127	18	38	20	90	54	39	21	101	97	21	13	82	41	1	81	212
4	0.2.13.2.2	Caulobacterales	1	2	0	0	0	0	0	0	0	0	0	0	0	0	0	0	0	0	0	0	0	0	0	0	0	0	0	0	0	0	0	0	0	0	0	0	0	0	0	0	0	0	0	0	0	0	0
4	0.2.13.2.3	Rhizobiales	10	351	16	7	6	2	3	5	1	0	4	2	1	2	3	2	1	4	2	3	3	1	5	5	0	1	3	1	3	6	2	0	7	5	3	2	5	0	1	0	0	0	2	2	3	0	0
4	0.2.13.2.4	Rhodobacterales	1	29	8	1	1	0	0	0	0	0	0	0	0	0	0	0	0	2	0	0	0	0	1	0	0	0	0	0	0	0	0	0	2	0	0	0	0	0	0	0	0	0	0	0	0	0	1
4	0.2.13.2.5	Rhodospirillales	3	2766	9	12	4	2	10	21	6	4	29	20	11	12	8	19	10	25	24	36	15	7	19	4	6	12	36	5	35	23	17	5	8	7	12	2	8	8	35	20	8	8	29	45	37	14	19
4	0.2.13.2.6	Rickettsiales	1	14	0	1	0	0	0	0	1	0	0	0	3	0	0	0	1	0	0	1	0	0	0	0	0	0	0	0	2	0	0	0	0	0	0	0	0	0	0	0	0	0	0	0	0	0	1
4	0.2.13.2.7	Sphingomonadales	3	12	0	0	0	0	0	0	0	0	0	0	0	0	0	0	0	0	0	0	0	0	0	0	0	0	0	0	0	1	0	0	0	0	0	0	0	0	0	0	0	0	0	0	1	0	0
4	0.2.13.3.1	Betaproteobacteria_unclassified	1	5113	12	51	238	2	38	40	24	1	44	5	47	6	46	27	3	14	35	28	2	10	41	40	48	19	27	6	53	20	35	11	1	22	16	34	3	0	36	67	1	6	42	59	11	71	46
4	0.2.13.3.2	Burkholderiales	5	967	3	20	51	9	89	15	91	7	2	3	3	4	2	3	8	1	5	6	23	2	1	3	3	3	1	116	8	3	4	1	1	10	1	0	2	0	3	4	0	1	2	0	2	1	3
4	0.2.13.3.3	Neisseriales	1	455	0	1	1	0	11	9	48	78	1	1	0	1	0	0	15	4	3	43	6	13	0	0	0	2	0	0	4	0	2	2	16	6	2	1	0	0	1	0	1	1	0	0	0	1	0
4	0.2.13.3.4	Nitrosomonadales	1	19	0	0	5	0	8	0	2	1	0	0	0	0	0	0	0	0	0	0	0	0	0	0	0	0	0	0	0	0	0	0	0	0	0	0	0	0	0	0	0	0	0	0	0	0	0
4	0.2.13.3.5	Rhodocyclales	1	5	1	0	0	0	0	0	0	0	0	0	0	0	0	0	0	0	0	0	1	0	0	0	0	0	0	0	1	0	0	0	0	0	0	0	0	0	0	0	0	0	0	0	0	0	0
4	0.2.13.4.1	Bdellovibrionales	1	807	6	13	2	0	51	6	0	0	15	4	0	1	1	8	0	0	1	0	0	0	36	12	0	0	9	0	0	0	7	0	0	0	27	5	0	0	3	1	0	0	4	0	0	0	29
4	0.2.13.4.2	Deltaproteobacteria_unclassified	1	130	0	2	0	0	1	0	2	0	1	0	0	0	1	2	0	0	0	0	0	0	1	0	0	0	0	0	0	0	0	1	0	0	1	0	0	0	0	0	0	0	1	0	0	0	2
4	0.2.13.4.3	Desulfobacterales	1	3	0	0	0	0	0	0	0	0	0	0	0	0	0	0	0	0	0	0	0	0	0	0	0	0	0	0	0	0	0	0	0	0	0	0	0	0	0	0	0	0	0	0	0	0	0
4	0.2.13.4.4	Desulfovibrionales	2	49	0	0	0	0	3	5	0	0	0	2	0	0	0	0	0	0	1	1	0	0	1	0	0	0	1	0	0	1	2	0	0	7	0	0	0	0	0	0	0	0	0	0	0	0	0
4	0.2.13.4.5	Desulfuromonadales	1	1	0	0	0	0	0	0	0	0	0	0	0	0	1	0	0	0	0	0	0	0	0	0	0	0	0	0	0	0	0	0	0	0	0	0	0	0	0	0	0	0	0	0	0	0	0
4	0.2.13.4.6	Myxococcales	3	6	0	0	0	0	0	0	0	0	0	0	0	0	0	0	0	1	0	0	0	0	0	0	0	0	0	0	0	0	0	1	0	0	0	1	0	0	0	0	0	0	0	0	0	0	0
4	0.2.13.5.1	Campylobacterales	3	1762	4	0	5	0	26	4	4	0	46	2	2	0	16	4	2	0	31	11	0	0	1	22	0	11	11	13	1	2	6	6	4	3	0	14	1	4	27	4	0	1	4	4	0	0	0
4	0.2.13.5.2	Epsilonproteobacteria_unclassified	1	17	0	0	0	0	0	0	0	0	0	1	2	0	0	0	0	0	0	0	0	0	0	0	0	0	0	0	0	0	0	0	0	0	0	0	0	1	0	0	0	0	0	0	0	0	0
4	0.2.13.6.1	Enterobacteriales	1	10181	33	4	241	25	272	2	56	7	78	3	40	8	7	1	3	6	80	15	18	73	3	32	32	20	9	82	263	34	17	1	0	105	34	13	19	11	8	40	1349	0	13	73	12	1	0
4	0.2.13.6.2	Aeromonadales	3	37878	32	9	40	43	49	4	2202	61	11	16	21	102	26	7	335	1517	14	24	457	2359	99	34	5	89	2	1127	2035	392	113	12	75	7574	13	45	8	40	13	181	61	49	8	279	39	394	17
4	0.2.13.6.3	Gammaproteobacteria_unclassified	1	790	1	0	14	3	0	0	1	4	0	0	5	6	0	0	0	2	1	0	4	1	0	0	4	1	0	0	19	29	0	0	1	11	1	1	7	1	2	0	1	7	0	4	5	5	0
4	0.2.13.6.4	Legionellales	2	3	0	0	0	0	0	0	0	0	0	0	0	0	1	0	0	0	0	0	0	0	0	0	0	0	0	0	0	0	0	1	0	0	0	0	0	0	0	0	0	0	0	0	0	0	0
4	0.2.13.6.5	Methylococcales	1	1	0	0	0	0	0	0	0	0	0	0	0	0	0	0	0	0	0	0	0	0	0	0	0	0	0	0	0	0	0	0	0	0	0	0	0	0	0	0	0	0	0	0	0	0	0
4	0.2.13.6.6	Oceanospirillales	1	2	0	0	0	0	0	0	0	0	0	0	0	0	0	0	0	1	0	0	0	0	0	0	0	0	0	0	0	0	0	0	1	0	0	0	0	0	0	0	0	0	0	0	0	0	0
4	0.2.13.6.7	Pasteurellales	1	60	0	0	0	0	2	0	0	0	1	0	0	1	0	0	0	0	0	0	0	0	0	0	2	1	0	0	0	0	0	0	0	0	0	0	0	0	0	0	0	0	0	1	0	0	0
4	0.2.13.6.8	Pseudomonadales	2	24	0	0	0	1	0	1	3	0	0	0	0	0	0	1	0	0	0	0	0	0	0	0	1	0	0	0	0	1	0	0	1	0	0	0	0	0	0	0	0	0	0	3	0	0	0
4	0.2.13.6.9	Xanthomonadales	1	16	0	0	0	4	0	0	0	0	0	0	0	0	0	0	0	0	0	0	0	0	0	0	0	0	0	0	0	0	0	0	0	0	0	0	2	0	0	0	0	0	0	0	0	0	0
4	0.2.14.1.1	Spirochaetales	2	293565	142	237	436	1599	224	351	810	2419	298	126	5456	7659	236	225	5185	511	175	187	4535	1126	216	270	3246	21875	390	3	448	468	313	69	244	4924	145	245	1857	700	86	775	1382	2725	34	193	299	478	217
4	0.2.15.1.1	Synergistales	1	48	1	1	0	1	1	0	0	0	0	0	0	0	0	0	0	0	0	0	0	0	0	0	0	0	1	0	0	0	0	0	0	0	0	0	1	0	1	0	1	0	0	1	0	0	1
4	0.2.16.1.1	Anaeroplasmatales	1	571	0	1	8	6	3	0	10	3	1	0	11	2	0	0	15	0	0	0	3	5	1	0	9	2	0	23	0	0	0	0	30	3	1	0	2	0	0	0	4	3	3	0	2	0	0
4	0.2.16.1.2	Mollicutes_unclassified	1	151	0	0	1	2	0	0	0	0	0	0	0	0	0	0	0	0	0	0	0	0	0	0	0	0	0	8	13	1	0	0	4	4	0	0	0	0	0	0	0	0	0	0	0	0	1
4	0.2.16.1.3	Mycoplasmatales	1	187	0	0	0	0	0	0	0	0	0	0	0	0	0	0	1	2	0	2	0	0	0	2	0	0	1	0	0	0	3	1	0	1	0	0	0	2	0	0	0	1	7	0	0	2	0
4	0.2.17.1.1	Verrucomicrobia_unclassified	1	99	3	13	0	0	0	0	1	0	0	1	0	0	4	8	0	0	0	4	0	0	3	2	0	1	2	0	0	1	1	1	0	0	8	0	0	0	1	1	0	1	0	0	0	0	1
4	0.2.17.2.1	Opitutae_unclassified	1	25	0	0	0	0	3	0	0	0	0	0	0	0	0	0	0	0	0	0	0	0	0	0	0	0	0	0	0	0	0	0	0	0	0	0	0	0	0	0	0	0	0	0	0	0	0
4	0.2.17.2.2	Puniceicoccales	1	724	3	17	7	0	24	35	2	1	10	2	5	0	16	68	0	0	11	13	0	0	2	24	8	13	9	0	0	0	12	2	0	3	1	3	0	0	0	3	0	1	4	0	0	4	1
4	0.2.17.3.1	Spartobacteria_order_incertae_sedis	1	1	0	0	0	0	0	0	0	0	0	0	0	0	0	0	0	0	0	1	0	0	0	0	0	0	0	0	0	0	0	0	0	0	0	0	0	0	0	0	0	0	0	0	0	0	0
4	0.2.17.4.1	Subdivision5_order_incertae_sedis	1	5404	113	96	47	33	709	82	16	1	40	29	29	1	91	83	45	7	15	33	2	1	112	83	22	10	41	9	12	12	59	7	5	20	42	62	28	2	21	88	1	2	25	57	5	13	19
4	0.2.17.5.1	Verrucomicrobiales	2	83476	385	893	292	540	435	2311	145	181	298	195	98	408	708	691	1929	10	445	790	74	65	444	104	58	517	2025	0	53	66	838	203	731	66	1512	164	1137	109	584	737	84	238	603	251	110	110	780
4	0.2.18.1.1	Bacteria_unclassified	1	531367	3586	5578	3802	3384	5333	4878	1719	2043	6339	1343	3909	3240	4371	3629	2112	1805	3924	4644	1190	1514	3319	3821	3173	2077	2471	1145	2443	2331	3064	936	2319	1317	3018	1736	2864	1764	2545	3715	2234	2703	1954	2272	1753	2447	4329
4	0.2.19.1.1	Chloroplast_order_incertae_sedis	1	31	0	0	0	0	0	0	0	0	0	1	0	0	0	0	0	0	1	0	0	0	0	0	0	0	0	0	0	1	0	0	0	0	1	0	0	0	0	0	0	0	0	0	0	0	0
4	0.2.20.1.1	Bacillales	11	6529	34	177	62	69	38	38	12	9	120	8	33	3	17	25	33	41	271	20	11	24	78	39	17	15	68	2	27	15	150	45	29	20	9	57	17	1	16	28	3	2	13	43	15	3	10
4	0.2.20.1.2	Bacilli_unclassified	1	41	0	0	1	0	3	0	0	0	0	0	0	0	0	0	0	1	0	0	0	0	0	0	0	0	0	0	0	0	3	0	0	1	0	0	0	0	0	0	0	1	0	0	0	0	0
4	0.2.20.1.3	Lactobacillales	7	1688	5	3	9	0	3	4	6	3	19	2	6	1	0	2	14	51	5	16	14	7	4	7	4	1	7	360	6	3	7	0	1	3	3	1	13	3	2	2	4	1	0	2	16	5	1
4	0.2.20.2.1	Clostridia_unclassified	1	86500	732	1141	558	444	824	687	268	266	532	198	654	516	612	309	348	178	511	594	193	130	579	658	597	282	401	18	145	255	474	178	559	154	616	276	557	332	660	511	288	656	328	517	255	417	750
4	0.2.20.2.2	Clostridiales	17	4663371	37994	38797	33731	28391	28063	32747	25895	14121	33453	12182	32992	25287	22498	18273	20870	24038	26394	41320	20444	15177	23141	23296	27208	16177	22087	22987	38271	21175	22694	13514	24268	41187	24458	11432	22077	16049	25637	25340	23682	18934	18977	23751	28975	19005	31560
4	0.2.20.3.1	Erysipelotrichales	1	49996	183	318	267	243	132	180	179	32	96	30	390	174	95	76	618	765	91	463	423	440	68	59	349	86	67	699	575	327	92	95	279	861	119	32	538	267	160	168	300	195	132	211	1130	185	54
4	0.2.20.4.1	Firmicutes_unclassified	1	326851	2509	2848	2800	3237	2177	2176	1359	1125	2709	725	2419	2125	1774	1586	1173	1330	1885	2437	706	1161	2670	2154	1964	1223	1581	650	1347	1293	1386	682	2858	1905	2359	1016	1693	1688	1994	2256	1981	1618	1165	1483	1310	1343	2600
4	0.2.20.5.1	Selenomonadales	3	65030	222	650	710	239	566	560	515	206	441	115	411	120	372	199	149	372	303	347	105	219	484	382	385	473	272	285	296	405	330	97	375	671	224	281	302	64	383	658	168	145	253	506	285	261	566
4	0.2.21.1.1	SR1_order_incertae_sedis	1	1	0	0	0	0	0	0	0	0	0	0	0	0	0	0	0	0	0	0	0	0	0	0	0	0	0	0	0	0	0	0	0	0	0	0	0	0	0	0	0	0	0	0	0	0	0
4	0.2.22.1.1	TM7_order_incertae_sedis	1	300	6	5	1	0	3	3	0	0	14	0	4	1	1	3	0	2	5	7	0	0	2	6	0	1	2	0	3	2	1	1	1	0	1	1	1	2	1	0	2	1	2	4	4	2	0
4	0.3.1.1.1	unknown_unclassified	1	5	1	0	0	0	0	0	0	0	0	0	0	0	0	0	0	0	0	0	0	0	0	0	0	0	0	0	0	0	0	0	0	0	0	0	0	0	0	0	0	0	0	0	0	0	0
5	0.1.1.1.1.1	Thermoprotei_unclassified	1	2	0	0	0	0	0	0	0	0	0	0	0	0	0	0	0	0	0	0	0	0	0	0	0	0	0	0	0	0	0	0	0	0	0	1	0	0	0	0	0	0	0	0	0	0	0
5	0.1.2.1.1.1	Euryarchaeota_unclassified	1	316	0	10	3	0	36	17	2	0	4	3	0	0	2	8	0	0	4	1	0	0	7	5	0	0	3	0	0	0	3	2	0	0	0	2	1	0	0	0	0	0	0	1	0	0	1
5	0.1.2.2.1.1	Methanocorpusculaceae	1	2932	21	63	112	0	190	41	13	0	36	1	39	0	16	4	13	6	2	0	0	0	27	69	66	0	13	0	0	0	5	6	29	0	18	20	5	16	0	2	1	13	1	6	0	0	29
5	0.1.2.3.1.1	Halobacteriaceae	1	1	0	0	0	0	0	0	0	0	0	0	0	0	0	0	0	0	0	0	0	0	0	0	0	0	0	0	0	0	0	0	0	0	0	0	0	0	0	0	0	0	0	0	0	0	0
5	0.1.2.4.1.1	Methanobacteriaceae	4	52019	168	239	365	8	123	135	196	136	234	98	342	321	107	84	159	1005	152	862	168	91	472	167	215	207	193	279	502	281	160	45	429	241	272	52	186	437	193	116	338	183	157	114	154	127	229
5	0.1.2.5.1.1	Thermoplasmatales_unclassified	1	6	0	0	0	0	0	0	0	0	0	0	0	0	0	0	0	0	0	0	0	0	0	0	0	1	0	0	0	0	0	0	0	0	0	0	0	0	0	0	0	0	0	0	0	0	0
5	0.1.3.1.1.1	Archaea_unclassified	1	1	0	0	0	0	0	0	0	0	0	0	0	0	0	0	0	0	0	0	0	0	0	0	0	0	0	0	0	0	0	0	0	0	0	0	0	0	0	0	0	0	0	0	0	0	0
5	0.2.1.1.1.1	Acidobacteria_Gp16_family_incertae_sedis	1	1	0	0	0	0	0	0	0	0	0	0	0	0	0	0	0	0	0	0	0	0	0	0	0	0	0	0	0	0	0	0	0	0	0	0	0	0	0	0	0	0	0	0	0	0	0
5	0.2.1.2.1.1	Acidobacteria_Gp4_family_incertae_sedis	1	1	1	0	0	0	0	0	0	0	0	0	0	0	0	0	0	0	0	0	0	0	0	0	0	0	0	0	0	0	0	0	0	0	0	0	0	0	0	0	0	0	0	0	0	0	0
5	0.2.1.3.1.1	Acidobacteria_Gp6_family_incertae_sedis	1	2	0	0	0	0	0	0	0	0	0	0	0	0	0	0	0	0	0	0	0	0	0	0	0	0	0	0	0	0	0	0	0	0	0	1	0	0	0	0	0	0	0	0	0	0	0
5	0.2.2.1.1.1	Actinobacteria_unclassified	1	299	0	0	1	0	2	1	0	2	0	0	0	3	2	0	0	0	1	8	1	3	0	1	1	3	3	2	4	1	1	4	0	3	3	0	0	2	0	0	0	2	3	1	0	0	1
5	0.2.2.1.2.1	Actinomycetaceae	5	74	3	0	0	1	0	1	0	0	0	0	1	0	0	0	1	1	0	5	0	0	4	1	2	2	0	0	0	0	1	0	1	1	3	0	0	0	1	0	0	0	0	0	0	1	0
5	0.2.2.1.2.2	Actinomycetales_unclassified	1	97	1	0	0	1	0	0	0	2	2	0	0	0	0	1	7	1	1	0	1	1	3	2	1	0	1	0	0	1	3	0	1	0	0	0	0	0	1	0	0	0	0	0	1	0	2
5	0.2.2.1.2.3	Brevibacteriaceae	1	1	0	1	0	0	0	0	0	0	0	0	0	0	0	0	0	0	0	0	0	0	0	0	0	0	0	0	0	0	0	0	0	0	0	0	0	0	0	0	0	0	0	0	0	0	0
5	0.2.2.1.2.4	Corynebacteriaceae	1	348	8	1	0	2	3	1	0	1	0	0	1	0	0	0	2	2	3	10	0	0	6	2	0	0	0	0	1	1	2	0	1	1	4	1	2	0	3	1	0	0	0	0	1	1	3
5	0.2.2.1.2.5	Dermabacteraceae	1	2	0	0	0	0	0	0	0	0	0	0	0	0	0	0	0	0	0	0	0	0	0	0	0	0	0	0	0	0	0	0	0	0	0	0	0	0	0	0	0	0	0	0	0	0	0
5	0.2.2.1.2.6	Dermatophilaceae	1	1	0	0	0	0	0	0	0	0	0	0	0	0	0	0	0	0	0	0	0	0	0	0	0	0	0	0	0	0	1	0	0	0	0	0	0	0	0	0	0	0	0	0	0	0	0
5	0.2.2.1.2.7	Dietziaceae	1	3	0	0	0	0	0	0	0	0	0	0	0	0	0	0	0	0	0	0	0	0	0	0	0	0	0	0	0	0	0	0	0	0	0	0	0	0	0	0	0	0	0	0	0	0	0
5	0.2.2.1.2.8	Geodermatophilaceae	2	5	0	0	0	0	0	0	0	0	0	0	0	0	0	0	0	0	0	0	0	0	0	0	0	0	0	0	0	0	0	0	0	0	0	0	0	0	0	0	0	0	0	0	0	0	0
5	0.2.2.1.2.9	Glycomycetaceae	1	1	0	0	0	0	0	0	0	0	0	0	0	0	0	0	0	0	0	0	0	0	0	0	0	0	0	0	0	0	0	0	0	0	0	0	0	0	0	0	0	0	0	0	0	0	0
5	0.2.2.1.2.10	Intrasporangiaceae	2	2	0	0	0	0	0	0	0	0	0	0	0	0	0	0	0	0	0	0	0	0	0	0	0	0	0	0	0	0	0	1	0	0	0	0	0	0	0	0	0	0	0	0	0	0	0
5	0.2.2.1.2.11	Microbacteriaceae	3	25	0	0	0	0	0	0	0	0	0	0	0	0	0	0	1	0	0	0	0	0	0	0	1	0	0	0	1	0	0	0	0	0	0	0	0	0	0	0	0	0	0	0	1	0	0
5	0.2.2.1.2.12	Micrococcaceae	6	30	0	1	0	0	0	0	0	0	0	0	0	0	1	0	0	0	0	0	0	0	0	2	0	0	0	0	1	0	0	0	0	0	0	2	0	0	0	0	0	1	0	1	0	0	0
5	0.2.2.1.2.13	Micromonosporaceae	2	3	0	0	0	0	0	0	0	0	0	0	0	0	0	0	1	0	0	0	0	0	0	0	0	0	0	0	0	0	0	0	0	0	0	0	0	0	0	0	0	0	0	0	0	0	0
5	0.2.2.1.2.14	Mycobacteriaceae	1	3	0	0	1	0	0	0	0	0	0	0	0	0	0	0	0	0	0	0	0	0	0	0	0	0	0	0	0	0	0	0	0	0	0	0	0	0	0	0	0	0	0	0	0	0	0
5	0.2.2.1.2.15	Nocardiaceae	3	4	0	0	0	0	0	0	0	0	1	0	0	0	0	0	0	0	1	0	0	0	0	0	0	0	0	0	0	0	0	0	0	0	0	0	0	0	0	0	0	0	0	0	0	0	0
5	0.2.2.1.2.16	Nocardiopsaceae	3	15	0	1	0	0	0	0	0	0	0	0	1	0	0	0	1	0	0	0	0	0	0	0	1	0	0	0	0	0	0	0	0	0	0	0	0	0	0	0	1	0	0	0	0	0	0
5	0.2.2.1.2.17	Promicromonosporaceae	1	1	0	0	0	0	0	0	0	0	0	0	0	0	0	0	0	0	0	0	0	0	0	0	0	0	0	0	0	0	0	0	0	0	0	0	0	0	0	0	0	0	0	0	0	0	0
5	0.2.2.1.2.18	Pseudonocardiaceae	4	22	0	0	0	0	0	0	0	0	1	0	0	0	0	1	0	1	1	1	0	0	2	0	0	0	0	0	0	0	0	0	0	0	0	0	0	1	0	0	0	0	0	0	0	0	0
5	0.2.2.1.2.19	Streptomycetaceae	2	9	0	0	0	0	1	0	0	0	0	0	0	0	0	0	0	0	0	0	0	0	0	0	0	0	0	0	0	0	0	0	0	0	0	0	0	0	0	0	0	0	0	0	0	1	0
5	0.2.2.1.2.20	Streptosporangiaceae	1	1	0	0	1	0	0	0	0	0	0	0	0	0	0	0	0	0	0	0	0	0	0	0	0	0	0	0	0	0	0	0	0	0	0	0	0	0	0	0	0	0	0	0	0	0	0
5	0.2.2.1.3.1	Bifidobacteriaceae	3	33169	18	9	692	68	1	5	1873	31	15	2	258	293	81	3	1584	5313	3	7	826	82	3	0	177	8	4	195	512	40	1	0	87	113	76	6	134	101	24	12	288	11	7	4	119	9	2
5	0.2.2.1.4.1	Coriobacteriaceae	9	3991	49	35	17	21	28	22	14	3	49	5	21	12	24	31	26	21	25	68	8	8	33	17	9	6	27	20	27	12	27	8	46	30	52	4	22	23	50	18	16	9	13	7	72	27	45
5	0.2.2.1.5.1	Rubrobacteraceae	1	1	0	0	0	0	0	0	0	0	0	0	0	0	0	0	0	0	0	0	0	0	0	0	0	0	0	0	0	0	0	0	0	0	0	0	0	0	0	0	0	0	0	0	0	0	0
5	0.2.2.1.6.1	Patulibacteraceae	1	2	0	0	0	0	0	0	0	0	0	0	0	0	0	0	1	1	0	0	0	0	0	0	0	0	0	0	0	0	0	0	0	0	0	0	0	0	0	0	0	0	0	0	0	0	0
5	0.2.3.1.1.1	Bacteroidetes_unclassified	1	2639630	3757	9998	13911	8909	12049	10506	17723	8539	10767	4838	17155	11518	9501	5893	17096	6925	7791	7627	9354	5087	6449	9713	13712	7098	5138	15009	15350	22367	8742	1850	12957	11394	8617	5299	7892	9510	5143	10879	11769	15197	8911	14373	11787	9346	12920
5	0.2.3.2.1.1	Bacteroidales_incertae_sedis	1	9	0	0	0	0	0	1	0	0	0	0	0	0	0	0	0	0	0	0	0	0	0	0	0	0	0	0	0	0	0	0	1	0	0	0	0	0	0	0	0	0	0	0	0	0	0
5	0.2.3.2.1.2	Bacteroidales_unclassified	1	960125	1888	5933	4980	6050	4585	8373	4221	2744	9469	3649	3870	5011	3100	3657	2955	3559	4884	5972	1787	2334	3777	5371	3071	2129	3887	3936	4396	5861	3233	1627	5084	4202	4012	2814	2755	3115	2752	5121	4223	5521	3840	6356	5021	3735	3684
5	0.2.3.2.1.3	Marinilabiaceae	2	2	0	0	0	0	0	0	0	0	0	0	0	0	0	0	0	0	0	0	0	0	0	0	0	0	0	0	0	0	0	0	0	0	0	0	0	0	0	0	0	0	0	0	0	0	0
5	0.2.3.2.1.4	Porphyromonadaceae	8	156595	593	731	1339	1036	619	606	569	433	487	213	1072	2155	997	546	1390	3213	620	740	1428	2195	580	815	874	408	270	576	1028	1361	723	114	2939	1691	323	261	491	763	412	957	1201	1164	435	1098	1418	670	716
5	0.2.3.2.1.5	Prevotellaceae	5	773271	538	2117	6102	6137	3287	2873	7532	1425	2483	2455	5239	3097	2462	1791	3781	7691	921	2022	4126	3441	1629	2345	3500	575	515	8715	6896	7267	1202	362	2814	7260	3025	2218	5169	2752	2318	3834	3951	3576	1977	6463	4942	3081	2788
5	0.2.3.2.1.6	Rikenellaceae	3	279597	591	2107	1976	1225	1524	1820	1201	854	1602	578	1982	1461	1138	942	845	840	804	997	1396	377	1080	1172	1701	811	646	570	2085	1844	1137	220	1941	1251	663	712	1178	1308	446	1490	1280	1008	1035	1612	993	1292	992
5	0.2.3.2.1.7	Bacteroidaceae	3	1073879	1445	5942	6074	2566	5860	7256	5925	2046	5305	2234	4810	4150	3440	4930	8001	8188	5599	5414	2611	3116	3278	3677	4024	2914	3342	8520	10380	11467	5522	1094	3335	7528	6109	2761	1979	3011	4478	7185	4736	4517	5135	6606	4725	3932	6351
5	0.2.3.3.1.1	Sphingobacteriales_unclassified	1	20372	44	92	180	13	104	149	85	15	117	19	65	44	118	99	30	7	144	94	11	8	123	142	73	14	49	51	26	28	67	20	9	5	221	115	70	33	21	79	64	33	136	63	17	28	39
5	0.2.3.3.1.2	Chitinophagaceae	1	250	0	0	1	0	2	3	2	0	1	1	0	0	2	4	0	0	8	1	0	0	0	3	3	0	1	0	0	0	1	0	0	0	1	1	2	0	0	1	0	0	2	0	0	0	1
5	0.2.3.3.1.3	Sphingobacteriaceae	4	29	1	0	0	0	0	0	0	0	0	0	0	0	0	0	0	0	0	0	0	0	0	0	0	0	0	0	0	0	0	0	0	1	0	0	0	0	0	0	0	0	0	0	0	0	0
5	0.2.3.4.1.1	Flavobacteriales_unclassified	1	2	0	0	0	0	0	0	0	0	0	0	0	0	0	0	0	0	0	0	0	0	0	0	0	0	0	0	0	0	0	0	0	0	0	0	0	0	0	0	0	0	0	0	0	0	0
5	0.2.3.4.1.2	Flavobacteriaceae	5	12	1	0	0	0	0	0	0	0	0	0	0	0	0	0	0	0	0	0	0	0	0	0	0	0	0	0	0	0	0	0	0	0	0	0	0	0	0	0	0	0	0	0	0	0	0
5	0.2.4.1.1.1	Chlamydiaceae	1	1	0	0	0	0	0	0	0	0	0	0	0	0	0	0	0	0	0	0	0	0	0	0	0	0	0	0	0	0	0	0	0	0	0	0	0	0	0	0	0	0	0	0	0	0	0
5	0.2.4.1.1.2	Parachlamydiaceae	1	2	0	0	0	0	0	0	0	0	0	0	0	0	0	0	0	0	0	0	0	0	0	0	0	0	0	0	0	0	0	0	0	0	0	0	0	0	0	0	0	0	0	0	0	0	0
5	0.2.5.1.1.1	Chloroflexi_unclassified	1	88	2	0	1	0	7	1	1	0	0	2	0	0	0	0	0	0	0	3	0	0	2	0	1	0	2	0	2	3	0	0	0	1	0	0	0	1	0	0	0	0	0	0	0	0	0
5	0.2.5.2.1.1	Anaerolineaceae	1	97	0	0	0	0	0	0	0	0	0	1	0	0	1	1	0	0	0	1	0	0	2	1	0	0	0	0	0	3	1	0	0	0	0	0	0	0	0	0	0	0	2	0	0	0	0
5	0.2.6.1.1.1	Deferribacteraceae	1	14	0	0	0	0	2	0	0	0	2	0	0	0	0	0	0	0	0	0	0	0	1	0	0	0	0	0	0	0	0	0	0	0	0	0	0	0	0	0	0	0	0	0	0	0	0
5	0.2.7.1.1.1	Elusimicrobiaceae	1	1777	4	38	46	6	32	6	3	0	20	3	12	1	5	10	2	0	11	6	0	0	14	7	5	12	10	1	6	9	11	0	1	2	15	9	5	5	3	3	3	0	6	4	0	0	13
5	0.2.8.1.1.1	Fibrobacteraceae	1	8035	0	0	1	1	0	0	1	0	0	1	0	0	0	0	1	0	0	1	0	0	1	0	0	0	0	0	0	0	0	0	1	0	19	24	24	2	0	0	90	22	0	33	0	0	16
5	0.2.9.1.1.1	Fusobacteriaceae	1	95	0	0	0	0	0	0	0	0	0	0	0	0	0	0	2	0	0	0	0	0	0	0	0	0	0	0	0	0	0	0	0	0	0	0	0	0	0	0	0	0	0	0	0	0	0
5	0.2.9.1.1.2	Leptotrichiaceae	2	3	0	0	0	0	0	0	0	0	0	0	0	0	0	0	0	0	0	0	0	0	0	0	0	0	0	0	0	0	0	0	0	0	0	0	0	0	0	0	0	0	0	0	0	0	0
5	0.2.10.1.1.1	Gemmatimonadaceae	1	1	1	0	0	0	0	0	0	0	0	0	0	0	0	0	0	0	0	0	0	0	0	0	0	0	0	0	0	0	0	0	0	0	0	0	0	0	0	0	0	0	0	0	0	0	0
5	0.2.11.1.1.1	Lentisphaeria_unclassified	1	4	0	0	0	0	0	0	0	0	0	1	0	0	0	0	0	0	0	0	0	0	0	0	0	0	0	0	0	0	0	0	0	0	0	0	0	0	0	0	0	0	0	0	0	0	0
5	0.2.11.1.2.1	Victivallaceae	1	8095	35	242	172	8	389	234	16	2	121	65	44	1	125	85	6	0	94	51	0	2	165	206	57	41	49	0	0	1	102	9	3	0	7	50	7	2	23	45	5	4	46	31	0	20	17
5	0.2.12.1.1.1	Planctomycetaceae	1	220	14	19	0	0	12	1	0	0	4	0	0	0	0	0	0	0	0	0	0	0	4	24	0	0	1	0	0	0	0	0	0	0	12	4	3	0	0	1	0	0	0	0	1	0	14
5	0.2.13.1.1.1	Proteobacteria_unclassified	1	39564	123	742	749	144	1523	1012	104	75	571	190	165	88	446	499	55	7	401	300	1	17	468	580	136	204	232	31	2	15	607	66	362	42	186	240	162	64	219	335	24	19	279	120	7	180	309
5	0.2.13.2.1.1	Alphaproteobacteria_unclassified	1	15407	55	302	189	70	231	227	90	25	203	58	85	39	177	90	8	0	188	205	1	8	157	294	63	135	101	1	16	27	127	18	38	20	90	54	39	21	101	97	21	13	82	41	1	81	212
5	0.2.13.2.2.1	Caulobacteraceae	2	2	0	0	0	0	0	0	0	0	0	0	0	0	0	0	0	0	0	0	0	0	0	0	0	0	0	0	0	0	0	0	0	0	0	0	0	0	0	0	0	0	0	0	0	0	0
5	0.2.13.2.3.1	Aurantimonadaceae	1	19	1	0	0	0	0	0	0	0	1	0	0	0	0	0	0	0	0	0	0	0	0	2	0	0	1	0	0	0	0	0	0	0	0	0	0	0	0	0	0	0	1	0	0	0	0
5	0.2.13.2.3.2	Beijerinckiaceae	2	9	0	1	2	0	0	0	0	0	0	0	0	0	0	0	0	0	0	0	0	0	0	0	0	0	0	0	1	0	0	0	2	0	0	0	0	0	0	0	0	0	0	0	0	0	0
5	0.2.13.2.3.3	Bradyrhizobiaceae	2	11	0	0	0	0	1	0	0	0	0	0	0	0	0	0	0	0	0	0	0	0	0	0	0	0	0	0	0	0	0	0	0	0	0	1	0	0	0	0	0	0	0	0	0	0	0
5	0.2.13.2.3.4	Brucellaceae	6	64	3	1	1	1	1	0	0	0	0	0	0	0	0	0	0	0	0	1	1	0	3	0	0	1	0	0	1	2	0	0	0	1	0	0	3	0	0	0	0	0	0	0	3	0	0
5	0.2.13.2.3.5	Hyphomicrobiaceae	2	36	1	2	2	0	1	0	0	0	0	0	0	1	1	0	0	1	0	0	1	1	0	0	0	0	0	0	0	1	1	0	0	0	0	0	1	0	1	0	0	0	0	0	0	0	0
5	0.2.13.2.3.6	Methylobacteriaceae	3	38	5	2	0	0	0	4	0	0	0	0	0	0	1	0	0	0	0	1	0	0	0	0	0	0	1	0	0	1	0	0	0	0	0	0	0	0	0	0	0	0	0	0	0	0	0
5	0.2.13.2.3.7	Phyllobacteriaceae	4	34	1	0	1	1	0	0	0	0	0	0	0	0	0	0	0	0	0	0	1	0	0	1	0	0	0	1	0	2	0	0	1	0	0	0	0	0	0	0	0	0	0	0	0	0	0
5	0.2.13.2.3.8	Rhizobiaceae	3	92	3	1	0	0	0	0	0	0	3	2	0	0	1	2	0	0	2	1	0	0	1	1	0	0	1	0	0	0	1	0	1	1	2	0	0	0	0	0	0	0	1	2	0	0	0
5	0.2.13.2.3.9	Rhizobiales_unclassified	1	38	2	0	0	0	0	0	1	0	0	0	1	0	0	0	0	0	0	0	0	0	1	1	0	0	0	0	1	0	0	0	2	2	1	0	1	0	0	0	0	0	0	0	0	0	0
5	0.2.13.2.3.10	Xanthobacteraceae	4	10	0	0	0	0	0	1	0	0	0	0	0	1	0	0	1	3	0	0	0	0	0	0	0	0	0	0	0	0	0	0	1	1	0	1	0	0	0	0	0	0	0	0	0	0	0
5	0.2.13.2.4.1	Rhodobacteraceae	3	29	8	1	1	0	0	0	0	0	0	0	0	0	0	0	0	2	0	0	0	0	1	0	0	0	0	0	0	0	0	0	2	0	0	0	0	0	0	0	0	0	0	0	0	0	1
5	0.2.13.2.5.1	Acetobacteraceae	2	2755	9	12	4	2	10	21	6	4	29	19	10	12	8	19	10	25	24	36	15	7	19	4	6	12	36	5	35	23	17	5	8	7	12	2	8	8	35	20	8	7	29	45	37	14	19
5	0.2.13.2.5.2	Rhodospirillaceae	2	6	0	0	0	0	0	0	0	0	0	0	1	0	0	0	0	0	0	0	0	0	0	0	0	0	0	0	0	0	0	0	0	0	0	0	0	0	0	0	0	1	0	0	0	0	0
5	0.2.13.2.5.3	Rhodospirillales_unclassified	1	5	0	0	0	0	0	0	0	0	0	1	0	0	0	0	0	0	0	0	0	0	0	0	0	0	0	0	0	0	0	0	0	0	0	0	0	0	0	0	0	0	0	0	0	0	0
5	0.2.13.2.6.1	Mitochondria	1	14	0	1	0	0	0	0	1	0	0	0	3	0	0	0	1	0	0	1	0	0	0	0	0	0	0	0	2	0	0	0	0	0	0	0	0	0	0	0	0	0	0	0	0	0	1
5	0.2.13.2.7.1	Erythrobacteraceae	2	2	0	0	0	0	0	0	0	0	0	0	0	0	0	0	0	0	0	0	0	0	0	0	0	0	0	0	0	0	0	0	0	0	0	0	0	0	0	0	0	0	0	0	1	0	0
5	0.2.13.2.7.2	Sphingomonadaceae	3	8	0	0	0	0	0	0	0	0	0	0	0	0	0	0	0	0	0	0	0	0	0	0	0	0	0	0	0	1	0	0	0	0	0	0	0	0	0	0	0	0	0	0	0	0	0
5	0.2.13.2.7.3	Sphingomonadales_unclassified	1	2	0	0	0	0	0	0	0	0	0	0	0	0	0	0	0	0	0	0	0	0	0	0	0	0	0	0	0	0	0	0	0	0	0	0	0	0	0	0	0	0	0	0	0	0	0
5	0.2.13.3.1.1	Betaproteobacteria_unclassified	1	5113	12	51	238	2	38	40	24	1	44	5	47	6	46	27	3	14	35	28	2	10	41	40	48	19	27	6	53	20	35	11	1	22	16	34	3	0	36	67	1	6	42	59	11	71	46
5	0.2.13.3.2.1	Alcaligenaceae	2	83	0	2	4	1	0	1	4	1	0	1	0	3	0	0	4	0	0	0	3	1	0	0	1	0	0	0	0	0	0	0	1	0	0	0	1	0	0	0	0	1	0	0	0	0	1
5	0.2.13.3.2.2	Burkholderiales_incertae_sedis	1	1	0	0	0	0	0	0	0	0	0	0	0	0	0	0	0	0	0	0	0	0	0	0	0	0	0	0	0	0	0	0	0	0	0	0	0	0	0	0	0	0	0	0	0	0	0
5	0.2.13.3.2.3	Burkholderiales_unclassified	1	572	3	18	47	8	13	14	14	1	2	2	0	1	2	3	2	1	5	6	3	0	1	3	2	3	1	2	8	2	3	1	0	10	1	0	1	0	3	4	0	0	2	0	2	1	2
5	0.2.13.3.2.4	Comamonadaceae	4	172	0	0	0	0	76	0	73	5	0	0	0	0	0	0	2	0	0	0	0	0	0	0	0	0	0	0	0	0	1	0	0	0	0	0	0	0	0	0	0	0	0	0	0	0	0
5	0.2.13.3.2.5	Sutterellaceae	2	139	0	0	0	0	0	0	0	0	0	0	3	0	0	0	0	0	0	0	17	1	0	0	0	0	0	114	0	1	0	0	0	0	0	0	0	0	0	0	0	0	0	0	0	0	0
5	0.2.13.3.3.1	Neisseriaceae	1	455	0	1	1	0	11	9	48	78	1	1	0	1	0	0	15	4	3	43	6	13	0	0	0	2	0	0	4	0	2	2	16	6	2	1	0	0	1	0	1	1	0	0	0	1	0
5	0.2.13.3.4.1	Nitrosomonadaceae	1	19	0	0	5	0	8	0	2	1	0	0	0	0	0	0	0	0	0	0	0	0	0	0	0	0	0	0	0	0	0	0	0	0	0	0	0	0	0	0	0	0	0	0	0	0	0
5	0.2.13.3.5.1	Rhodocyclaceae	2	5	1	0	0	0	0	0	0	0	0	0	0	0	0	0	0	0	0	0	1	0	0	0	0	0	0	0	1	0	0	0	0	0	0	0	0	0	0	0	0	0	0	0	0	0	0
5	0.2.13.4.1.1	Bdellovibrionaceae	1	807	6	13	2	0	51	6	0	0	15	4	0	1	1	8	0	0	1	0	0	0	36	12	0	0	9	0	0	0	7	0	0	0	27	5	0	0	3	1	0	0	4	0	0	0	29
5	0.2.13.4.2.1	Deltaproteobacteria_unclassified	1	130	0	2	0	0	1	0	2	0	1	0	0	0	1	2	0	0	0	0	0	0	1	0	0	0	0	0	0	0	0	1	0	0	1	0	0	0	0	0	0	0	1	0	0	0	2
5	0.2.13.4.3.1	Desulfobulbaceae	1	3	0	0	0	0	0	0	0	0	0	0	0	0	0	0	0	0	0	0	0	0	0	0	0	0	0	0	0	0	0	0	0	0	0	0	0	0	0	0	0	0	0	0	0	0	0
5	0.2.13.4.4.1	Desulfovibrionaceae	2	47	0	0	0	0	3	5	0	0	0	2	0	0	0	0	0	0	1	1	0	0	1	0	0	0	1	0	0	1	2	0	0	7	0	0	0	0	0	0	0	0	0	0	0	0	0
5	0.2.13.4.4.2	Desulfovibrionales_unclassified	1	2	0	0	0	0	0	0	0	0	0	0	0	0	0	0	0	0	0	0	0	0	0	0	0	0	0	0	0	0	0	0	0	0	0	0	0	0	0	0	0	0	0	0	0	0	0
5	0.2.13.4.5.1	Desulfuromonadaceae	1	1	0	0	0	0	0	0	0	0	0	0	0	0	1	0	0	0	0	0	0	0	0	0	0	0	0	0	0	0	0	0	0	0	0	0	0	0	0	0	0	0	0	0	0	0	0
5	0.2.13.4.6.1	Cystobacteraceae	1	1	0	0	0	0	0	0	0	0	0	0	0	0	0	0	0	0	0	0	0	0	0	0	0	0	0	0	0	0	0	0	0	0	0	0	0	0	0	0	0	0	0	0	0	0	0
5	0.2.13.4.6.2	Myxococcaceae	2	3	0	0	0	0	0	0	0	0	0	0	0	0	0	0	0	1	0	0	0	0	0	0	0	0	0	0	0	0	0	0	0	0	0	0	0	0	0	0	0	0	0	0	0	0	0
5	0.2.13.4.6.3	Myxococcales_unclassified	1	2	0	0	0	0	0	0	0	0	0	0	0	0	0	0	0	0	0	0	0	0	0	0	0	0	0	0	0	0	0	1	0	0	0	1	0	0	0	0	0	0	0	0	0	0	0
5	0.2.13.5.1.1	Campylobacteraceae	1	1725	4	0	5	0	26	4	4	0	45	2	2	0	15	4	2	0	31	11	0	0	1	22	0	11	11	13	0	0	6	6	4	3	0	14	0	4	27	4	0	1	4	4	0	0	0
5	0.2.13.5.1.2	Campylobacterales_unclassified	1	11	0	0	0	0	0	0	0	0	0	0	0	0	1	0	0	0	0	0	0	0	0	0	0	0	0	0	0	2	0	0	0	0	0	0	0	0	0	0	0	0	0	0	0	0	0
5	0.2.13.5.1.3	Helicobacteraceae	2	26	0	0	0	0	0	0	0	0	1	0	0	0	0	0	0	0	0	0	0	0	0	0	0	0	0	0	1	0	0	0	0	0	0	0	1	0	0	0	0	0	0	0	0	0	0
5	0.2.13.5.2.1	Epsilonproteobacteria_unclassified	1	17	0	0	0	0	0	0	0	0	0	1	2	0	0	0	0	0	0	0	0	0	0	0	0	0	0	0	0	0	0	0	0	0	0	0	0	1	0	0	0	0	0	0	0	0	0
5	0.2.13.6.1.1	Enterobacteriaceae	6	10181	33	4	241	25	272	2	56	7	78	3	40	8	7	1	3	6	80	15	18	73	3	32	32	20	9	82	263	34	17	1	0	105	34	13	19	11	8	40	1349	0	13	73	12	1	0
5	0.2.13.6.2.1	Aeromonadaceae	1	1	0	0	0	0	0	0	0	0	0	0	0	0	0	0	0	0	0	0	0	0	0	0	0	0	0	0	0	0	0	0	1	0	0	0	0	0	0	0	0	0	0	0	0	0	0
5	0.2.13.6.2.2	Aeromonadales_unclassified	1	740	0	0	0	0	0	0	0	0	0	0	0	2	0	0	2	6	0	0	59	208	0	0	0	5	0	22	290	7	0	0	4	31	0	0	0	0	0	0	0	0	0	0	0	0	0
5	0.2.13.6.2.3	Succinivibrionaceae	4	37137	32	9	40	43	49	4	2202	61	11	16	21	100	26	7	333	1511	14	24	398	2151	99	34	5	84	2	1105	1745	385	113	12	70	7543	13	45	8	40	13	181	61	49	8	279	39	394	17
5	0.2.13.6.3.1	Gammaproteobacteria_unclassified	1	790	1	0	14	3	0	0	1	4	0	0	5	6	0	0	0	2	1	0	4	1	0	0	4	1	0	0	19	29	0	0	1	11	1	1	7	1	2	0	1	7	0	4	5	5	0
5	0.2.13.6.4.1	Coxiellaceae	1	2	0	0	0	0	0	0	0	0	0	0	0	0	1	0	0	0	0	0	0	0	0	0	0	0	0	0	0	0	0	1	0	0	0	0	0	0	0	0	0	0	0	0	0	0	0
5	0.2.13.6.4.2	Legionellaceae	1	1	0	0	0	0	0	0	0	0	0	0	0	0	0	0	0	0	0	0	0	0	0	0	0	0	0	0	0	0	0	0	0	0	0	0	0	0	0	0	0	0	0	0	0	0	0
5	0.2.13.6.5.1	Methylococcaceae	1	1	0	0	0	0	0	0	0	0	0	0	0	0	0	0	0	0	0	0	0	0	0	0	0	0	0	0	0	0	0	0	0	0	0	0	0	0	0	0	0	0	0	0	0	0	0
5	0.2.13.6.6.1	Alcanivoracaceae	1	2	0	0	0	0	0	0	0	0	0	0	0	0	0	0	0	1	0	0	0	0	0	0	0	0	0	0	0	0	0	0	1	0	0	0	0	0	0	0	0	0	0	0	0	0	0
5	0.2.13.6.7.1	Pasteurellaceae	3	60	0	0	0	0	2	0	0	0	1	0	0	1	0	0	0	0	0	0	0	0	0	0	2	1	0	0	0	0	0	0	0	0	0	0	0	0	0	0	0	0	0	1	0	0	0
5	0.2.13.6.8.1	Moraxellaceae	4	12	0	0	0	0	0	0	0	0	0	0	0	0	0	0	0	0	0	0	0	0	0	0	1	0	0	0	0	1	0	0	0	0	0	0	0	0	0	0	0	0	0	1	0	0	0
5	0.2.13.6.8.2	Pseudomonadaceae	2	12	0	0	0	1	0	1	3	0	0	0	0	0	0	1	0	0	0	0	0	0	0	0	0	0	0	0	0	0	0	0	1	0	0	0	0	0	0	0	0	0	0	2	0	0	0
5	0.2.13.6.9.1	Xanthomonadaceae	4	16	0	0	0	4	0	0	0	0	0	0	0	0	0	0	0	0	0	0	0	0	0	0	0	0	0	0	0	0	0	0	0	0	0	0	2	0	0	0	0	0	0	0	0	0	0
5	0.2.14.1.1.1	Spirochaetaceae	2	293323	142	235	432	1586	224	350	809	2409	295	125	5437	7658	228	225	5184	511	175	185	4532	1126	207	270	3227	21869	382	3	448	468	312	69	244	4924	144	242	1855	700	86	775	1382	2724	34	192	299	478	217
5	0.2.14.1.1.2	Spirochaetales_unclassified	1	242	0	2	4	13	0	1	1	10	3	1	19	1	8	0	1	0	0	2	3	0	9	0	19	6	8	0	0	0	1	0	0	0	1	3	2	0	0	0	0	1	0	1	0	0	0
5	0.2.15.1.1.1	Synergistaceae	4	48	1	1	0	1	1	0	0	0	0	0	0	0	0	0	0	0	0	0	0	0	0	0	0	0	1	0	0	0	0	0	0	0	0	0	1	0	1	0	1	0	0	1	0	0	1
5	0.2.16.1.1.1	Anaeroplasmataceae	2	571	0	1	8	6	3	0	10	3	1	0	11	2	0	0	15	0	0	0	3	5	1	0	9	2	0	23	0	0	0	0	30	3	1	0	2	0	0	0	4	3	3	0	2	0	0
5	0.2.16.1.2.1	Mollicutes_unclassified	1	151	0	0	1	2	0	0	0	0	0	0	0	0	0	0	0	0	0	0	0	0	0	0	0	0	0	8	13	1	0	0	4	4	0	0	0	0	0	0	0	0	0	0	0	0	1
5	0.2.16.1.3.1	Mycoplasmataceae	3	187	0	0	0	0	0	0	0	0	0	0	0	0	0	0	1	2	0	2	0	0	0	2	0	0	1	0	0	0	3	1	0	1	0	0	0	2	0	0	0	1	7	0	0	2	0
5	0.2.17.1.1.1	Verrucomicrobia_unclassified	1	99	3	13	0	0	0	0	1	0	0	1	0	0	4	8	0	0	0	4	0	0	3	2	0	1	2	0	0	1	1	1	0	0	8	0	0	0	1	1	0	1	0	0	0	0	1
5	0.2.17.2.1.1	Opitutae_unclassified	1	25	0	0	0	0	3	0	0	0	0	0	0	0	0	0	0	0	0	0	0	0	0	0	0	0	0	0	0	0	0	0	0	0	0	0	0	0	0	0	0	0	0	0	0	0	0
5	0.2.17.2.2.1	Puniceicoccaceae	2	724	3	17	7	0	24	35	2	1	10	2	5	0	16	68	0	0	11	13	0	0	2	24	8	13	9	0	0	0	12	2	0	3	1	3	0	0	0	3	0	1	4	0	0	4	1
5	0.2.17.3.1.1	Spartobacteria_family_incertae_sedis	1	1	0	0	0	0	0	0	0	0	0	0	0	0	0	0	0	0	0	1	0	0	0	0	0	0	0	0	0	0	0	0	0	0	0	0	0	0	0	0	0	0	0	0	0	0	0
5	0.2.17.4.1.1	Subdivision5_family_incertae_sedis	1	5404	113	96	47	33	709	82	16	1	40	29	29	1	91	83	45	7	15	33	2	1	112	83	22	10	41	9	12	12	59	7	5	20	42	62	28	2	21	88	1	2	25	57	5	13	19
5	0.2.17.5.1.1	Verrucomicrobiaceae	3	83469	385	893	292	540	434	2311	145	181	298	195	98	408	708	691	1929	10	445	790	74	65	444	104	58	517	2025	0	53	66	838	203	731	66	1512	164	1137	109	584	737	84	238	603	251	110	110	780
5	0.2.17.5.1.2	Verrucomicrobiales_unclassified	1	7	0	0	0	0	1	0	0	0	0	0	0	0	0	0	0	0	0	0	0	0	0	0	0	0	0	0	0	0	0	0	0	0	0	0	0	0	0	0	0	0	0	0	0	0	0
5	0.2.18.1.1.1	Bacteria_unclassified	1	531367	3586	5578	3802	3384	5333	4878	1719	2043	6339	1343	3909	3240	4371	3629	2112	1805	3924	4644	1190	1514	3319	3821	3173	2077	2471	1145	2443	2331	3064	936	2319	1317	3018	1736	2864	1764	2545	3715	2234	2703	1954	2272	1753	2447	4329
5	0.2.19.1.1.1	Chloroplast	1	31	0	0	0	0	0	0	0	0	0	1	0	0	0	0	0	0	1	0	0	0	0	0	0	0	0	0	0	1	0	0	0	0	1	0	0	0	0	0	0	0	0	0	0	0	0
5	0.2.20.1.1.1	Alicyclobacillaceae	1	1	0	0	0	0	0	0	0	0	0	0	0	0	0	0	0	0	0	0	0	0	0	0	0	0	0	0	0	0	0	0	0	0	0	0	0	0	0	0	0	0	0	0	0	0	0
5	0.2.20.1.1.2	Bacillaceae_1	5	158	2	5	2	2	4	2	0	0	0	1	3	0	6	4	5	6	4	0	2	4	0	0	2	1	1	0	1	0	2	1	9	6	2	0	1	0	0	1	0	0	0	0	2	0	1
5	0.2.20.1.1.3	Bacillaceae_2	9	168	0	4	0	38	2	0	0	0	0	0	0	0	0	0	3	4	1	1	1	0	2	1	0	0	1	0	2	1	0	1	1	0	0	0	0	0	0	1	1	0	0	0	0	0	0
5	0.2.20.1.1.4	Bacillales_unclassified	1	1522	12	35	22	19	9	3	3	4	15	1	11	3	4	4	11	19	33	2	5	9	20	8	10	3	2	2	12	7	29	5	10	5	2	4	6	0	0	3	0	1	5	9	3	1	4
5	0.2.20.1.1.5	Paenibacillaceae_1	6	462	0	1	10	1	4	2	2	0	3	1	6	0	3	0	5	3	2	3	2	5	0	0	0	2	2	0	5	1	0	3	4	3	4	6	2	0	4	9	0	1	0	8	5	1	0
5	0.2.20.1.1.6	Paenibacillaceae_2	1	56	0	0	0	0	0	0	0	0	0	0	0	0	0	0	0	0	0	0	0	0	0	0	0	0	0	0	0	0	0	0	0	0	0	1	0	0	0	1	0	0	0	2	3	0	1
5	0.2.20.1.1.7	Planococcaceae	10	4056	20	132	25	9	19	31	6	4	101	5	12	0	2	17	7	7	229	12	0	2	56	30	5	8	62	0	3	2	119	35	3	4	1	46	8	0	12	13	1	0	8	22	1	0	3
5	0.2.20.1.1.8	Sporolactobacillaceae	1	2	0	0	0	0	0	0	0	0	0	0	0	0	0	0	0	0	0	0	0	0	0	0	0	0	0	0	0	0	0	0	0	0	0	0	0	0	0	0	0	0	0	0	0	0	0
5	0.2.20.1.1.9	Staphylococcaceae	2	8	0	0	0	0	0	0	0	0	1	0	0	0	0	0	0	0	0	0	0	0	0	0	0	0	0	0	0	0	0	0	0	0	0	0	0	0	0	0	1	0	0	0	0	0	0
5	0.2.20.1.1.10	Thermoactinomycetaceae_1	4	90	0	0	2	0	0	0	1	1	0	0	1	0	2	0	2	2	2	2	1	3	0	0	0	1	0	0	4	3	0	0	2	1	0	0	0	1	0	0	0	0	0	2	0	0	1
5	0.2.20.1.1.11	Thermoactinomycetaceae_2	1	6	0	0	1	0	0	0	0	0	0	0	0	0	0	0	0	0	0	0	0	1	0	0	0	0	0	0	0	1	0	0	0	1	0	0	0	0	0	0	0	0	0	0	1	1	0
5	0.2.20.1.2.1	Bacilli_unclassified	1	41	0	0	1	0	3	0	0	0	0	0	0	0	0	0	0	1	0	0	0	0	0	0	0	0	0	0	0	0	3	0	0	1	0	0	0	0	0	0	0	1	0	0	0	0	0
5	0.2.20.1.3.1	Aerococcaceae	3	12	0	0	0	0	0	0	0	0	0	0	0	0	0	0	0	0	0	0	0	1	0	0	0	0	0	0	0	0	0	0	0	0	0	1	0	0	0	0	0	0	0	0	0	0	0
5	0.2.20.1.3.2	Carnobacteriaceae	5	16	1	0	0	0	0	0	0	0	0	0	0	0	0	0	0	1	0	8	0	0	0	0	0	0	0	0	0	0	0	0	0	0	0	0	0	0	0	0	0	0	0	0	0	0	0
5	0.2.20.1.3.3	Enterococcaceae	2	116	1	0	1	0	0	1	0	0	0	0	0	0	0	0	0	1	0	0	0	0	1	0	0	0	0	1	0	0	0	0	0	1	0	0	1	0	0	0	0	0	0	0	1	0	0
5	0.2.20.1.3.4	Lactobacillaceae	3	759	1	3	6	0	0	0	0	2	5	0	5	1	0	0	7	48	1	3	14	3	1	3	4	1	0	9	6	2	2	0	1	2	3	0	12	3	2	1	3	1	0	2	13	4	1
5	0.2.20.1.3.5	Lactobacillales_unclassified	1	59	0	0	0	0	0	2	0	0	0	0	0	0	0	0	2	1	0	0	0	3	0	0	0	0	1	0	0	0	1	0	0	0	0	0	0	0	0	1	0	0	0	0	1	1	0
5	0.2.20.1.3.6	Leuconostocaceae	2	37	2	0	0	0	0	0	0	0	0	0	0	0	0	0	0	0	0	0	0	0	0	0	0	0	0	0	0	0	0	0	0	0	0	0	0	0	0	0	0	0	0	0	0	0	0
5	0.2.20.1.3.7	Streptococcaceae	3	689	0	0	2	0	3	1	6	1	14	2	1	0	0	2	5	0	4	5	0	0	2	4	0	0	6	350	0	1	4	0	0	0	0	0	0	0	0	0	1	0	0	0	1	0	0
5	0.2.20.2.1.1	Clostridia_unclassified	1	86500	732	1141	558	444	824	687	268	266	532	198	654	516	612	309	348	178	511	594	193	130	579	658	597	282	401	18	145	255	474	178	559	154	616	276	557	332	660	511	288	656	328	517	255	417	750
5	0.2.20.2.2.1	Clostridiaceae_1	5	55728	101	338	75	259	118	97	259	11	35	34	237	131	20	59	173	288	31	368	521	409	51	620	220	147	115	551	777	184	24	97	181	726	25	37	441	292	92	84	305	101	3	131	1510	360	3
5	0.2.20.2.2.2	Clostridiaceae_2	2	5	0	0	0	0	0	0	0	0	0	0	0	0	0	0	0	0	0	0	0	0	0	0	0	0	0	0	0	0	0	0	0	0	0	0	0	0	0	0	0	0	0	0	0	0	0
5	0.2.20.2.2.3	Clostridiales_Incertae_Sedis_III	1	3	0	0	0	0	0	0	0	0	0	0	0	0	0	0	0	0	0	0	0	0	0	0	0	0	0	0	0	0	0	0	0	0	0	0	0	0	0	0	0	0	0	0	0	0	1
5	0.2.20.2.2.4	Clostridiales_Incertae_Sedis_XI	11	73	0	0	2	1	1	1	0	0	0	1	0	0	0	0	2	0	1	16	1	2	2	0	0	0	0	0	0	0	0	1	0	0	0	0	1	0	1	0	2	1	0	0	1	0	0
5	0.2.20.2.2.5	Clostridiales_Incertae_Sedis_XII	1	1	0	0	0	0	0	0	0	0	0	0	0	0	0	0	0	0	0	0	0	0	0	0	0	0	0	0	0	0	0	0	0	0	0	0	0	0	0	0	0	0	0	0	0	0	0
5	0.2.20.2.2.6	Clostridiales_Incertae_Sedis_XIII	3	17712	98	117	221	127	53	46	32	12	83	13	171	25	31	47	76	193	36	84	104	21	110	55	173	72	59	25	124	110	39	14	46	70	86	33	199	70	274	196	138	112	40	9	392	125	340
5	0.2.20.2.2.7	Clostridiales_Incertae_Sedis_XVIII	1	22	0	0	2	0	1	0	0	0	0	0	0	1	0	0	0	0	0	0	0	0	0	0	0	0	0	0	1	0	0	0	0	0	0	0	0	0	0	0	0	0	0	0	1	0	0
5	0.2.20.2.2.8	Clostridiales_unclassified	1	1455954	12543	12994	10839	7144	10413	10500	7626	4943	11138	4298	9049	8548	6978	6230	8657	7470	8749	13199	5687	4012	8356	8441	7054	4493	7454	4658	7999	6191	7300	5345	7330	10266	8276	3920	7429	5166	7532	8222	7410	6880	6127	8213	7753	6141	10862
5	0.2.20.2.2.9	Eubacteriaceae	5	2770	55	64	61	6	5	5	1	6	5	13	22	0	27	5	1	0	1	5	6	5	3	26	28	0	6	0	10	14	3	1	4	0	26	2	22	16	27	3	33	17	27	6	40	14	19
5	0.2.20.2.2.10	Gracilibacteraceae	2	5	0	0	0	0	0	0	0	0	0	0	0	0	0	0	0	0	0	0	0	0	0	0	0	0	0	0	0	0	0	0	0	0	0	0	0	0	0	0	0	0	0	0	0	0	0
5	0.2.20.2.2.11	Incertae_Sedis_XI	1	1	0	0	0	0	0	0	0	0	0	0	0	0	0	0	0	0	0	0	0	0	0	0	0	0	0	0	0	0	0	0	0	0	0	0	0	0	0	0	0	0	0	0	0	0	0
5	0.2.20.2.2.12	Lachnospiraceae	23	665411	3891	4557	5302	4712	2775	4276	5095	1959	4053	1012	7198	4104	3423	2335	1759	4661	3168	5556	5322	3394	2893	2524	6838	3679	3397	8776	15046	5731	3764	1650	3019	15497	3210	1621	2896	1726	3489	3243	3558	2356	2576	3010	5275	3304	3301
5	0.2.20.2.2.13	Peptococcaceae_1	4	6	0	0	0	0	0	0	0	0	0	0	1	0	0	1	0	2	0	0	0	0	0	0	0	0	0	0	0	0	0	0	0	0	0	0	0	0	0	0	0	0	0	0	0	1	0
5	0.2.20.2.2.14	Peptococcaceae_2	2	3	0	0	0	0	0	0	0	0	0	0	0	0	0	0	0	0	0	0	0	0	0	2	0	0	1	0	0	0	0	0	0	0	0	0	0	0	0	0	0	0	0	0	0	0	0
5	0.2.20.2.2.15	Peptostreptococcaceae	5	120911	231	654	380	599	180	356	301	51	206	122	509	214	118	197	620	365	137	1458	1014	693	126	131	504	110	75	661	979	276	54	120	285	1071	252	74	1467	1144	185	186	167	565	62	402	2069	644	17
5	0.2.20.2.2.16	Ruminococcaceae	19	2344758	21075	20073	16849	15543	14517	17466	12581	7139	17933	6689	15805	12264	11901	9399	9582	11059	14271	20634	7789	6641	11600	11497	12391	7676	10980	8316	13335	8669	11510	6286	13403	13557	12583	5745	9622	7635	14037	13406	12069	8902	10142	11980	11934	8416	17017
5	0.2.20.2.2.17	Syntrophomonadaceae	1	8	0	0	0	0	0	0	0	0	0	0	0	0	0	0	0	0	0	0	0	0	0	0	0	0	0	0	0	0	0	0	0	0	0	0	0	0	0	0	0	0	0	0	0	0	0
5	0.2.20.3.1.1	Erysipelotrichaceae	9	49996	183	318	267	243	132	180	179	32	96	30	390	174	95	76	618	765	91	463	423	440	68	59	349	86	67	699	575	327	92	95	279	861	119	32	538	267	160	168	300	195	132	211	1130	185	54
5	0.2.20.4.1.1	Firmicutes_unclassified	1	326851	2509	2848	2800	3237	2177	2176	1359	1125	2709	725	2419	2125	1774	1586	1173	1330	1885	2437	706	1161	2670	2154	1964	1223	1581	650	1347	1293	1386	682	2858	1905	2359	1016	1693	1688	1994	2256	1981	1618	1165	1483	1310	1343	2600
5	0.2.20.5.1.1	Acidaminococcaceae	4	59567	211	648	656	191	561	560	479	199	431	111	390	96	367	197	145	40	302	340	60	179	470	380	369	395	267	261	250	381	328	92	345	434	220	271	234	55	379	652	138	128	252	489	273	257	563
5	0.2.20.5.1.2	Selenomonadales_unclassified	1	308	1	1	6	1	0	0	9	1	0	3	4	0	1	0	0	0	1	6	0	0	4	0	0	1	4	0	0	1	1	4	0	5	0	0	2	0	2	1	1	4	1	3	0	0	1
5	0.2.20.5.1.3	Veillonellaceae	10	5155	10	1	48	47	5	0	27	6	10	1	17	24	4	2	4	332	0	1	45	40	10	2	16	77	1	24	46	23	1	1	30	232	4	10	66	9	2	5	29	13	0	14	12	4	2
5	0.2.21.1.1.1	SR1_family_incertae_sedis	1	1	0	0	0	0	0	0	0	0	0	0	0	0	0	0	0	0	0	0	0	0	0	0	0	0	0	0	0	0	0	0	0	0	0	0	0	0	0	0	0	0	0	0	0	0	0
5	0.2.22.1.1.1	TM7_family_incertae_sedis	1	300	6	5	1	0	3	3	0	0	14	0	4	1	1	3	0	2	5	7	0	0	2	6	0	1	2	0	3	2	1	1	1	0	1	1	1	2	1	0	2	1	2	4	4	2	0
5	0.3.1.1.1.1	unknown_unclassified	1	5	1	0	0	0	0	0	0	0	0	0	0	0	0	0	0	0	0	0	0	0	0	0	0	0	0	0	0	0	0	0	0	0	0	0	0	0	0	0	0	0	0	0	0	0	0
6	0.1.1.1.1.1.1	Thermoprotei_unclassified	0	2	0	0	0	0	0	0	0	0	0	0	0	0	0	0	0	0	0	0	0	0	0	0	0	0	0	0	0	0	0	0	0	0	0	1	0	0	0	0	0	0	0	0	0	0	0
6	0.1.2.1.1.1.1	Euryarchaeota_unclassified	0	316	0	10	3	0	36	17	2	0	4	3	0	0	2	8	0	0	4	1	0	0	7	5	0	0	3	0	0	0	3	2	0	0	0	2	1	0	0	0	0	0	0	1	0	0	1
6	0.1.2.2.1.1.1	Methanocorpusculum	0	2932	21	63	112	0	190	41	13	0	36	1	39	0	16	4	13	6	2	0	0	0	27	69	66	0	13	0	0	0	5	6	29	0	18	20	5	16	0	2	1	13	1	6	0	0	29
6	0.1.2.3.1.1.1	Halostagnicola	0	1	0	0	0	0	0	0	0	0	0	0	0	0	0	0	0	0	0	0	0	0	0	0	0	0	0	0	0	0	0	0	0	0	0	0	0	0	0	0	0	0	0	0	0	0	0
6	0.1.2.4.1.1.1	Methanobacteriaceae_unclassified	0	11	0	0	0	0	0	1	0	0	0	0	0	0	0	0	0	0	0	0	0	0	0	0	0	0	0	0	0	0	0	0	0	0	0	0	0	0	0	0	0	0	0	0	0	0	0
6	0.1.2.4.1.1.2	Methanobacterium	0	1	0	0	0	0	0	0	0	0	0	0	0	0	0	0	0	0	0	0	0	0	0	0	0	0	0	0	0	0	0	0	0	0	0	0	0	0	0	0	0	0	0	0	0	0	0
6	0.1.2.4.1.1.3	Methanobrevibacter	0	48876	160	222	354	8	122	133	194	129	228	90	325	308	103	70	152	962	143	837	161	91	467	162	211	205	182	271	479	271	153	43	421	226	208	43	152	428	160	107	327	169	153	89	129	117	148
6	0.1.2.4.1.1.4	Methanosphaera	0	3131	8	17	11	0	1	1	2	7	6	8	17	13	4	14	7	43	9	25	7	0	5	5	4	2	11	8	23	10	7	2	8	15	64	9	34	9	33	9	11	14	4	25	25	10	81
6	0.1.2.5.1.1.1	Thermoplasmatales_unclassified	0	6	0	0	0	0	0	0	0	0	0	0	0	0	0	0	0	0	0	0	0	0	0	0	0	1	0	0	0	0	0	0	0	0	0	0	0	0	0	0	0	0	0	0	0	0	0
6	0.1.3.1.1.1.1	Archaea_unclassified	0	1	0	0	0	0	0	0	0	0	0	0	0	0	0	0	0	0	0	0	0	0	0	0	0	0	0	0	0	0	0	0	0	0	0	0	0	0	0	0	0	0	0	0	0	0	0
6	0.2.1.1.1.1.1	Gp16	0	1	0	0	0	0	0	0	0	0	0	0	0	0	0	0	0	0	0	0	0	0	0	0	0	0	0	0	0	0	0	0	0	0	0	0	0	0	0	0	0	0	0	0	0	0	0
6	0.2.1.2.1.1.1	Gp4	0	1	1	0	0	0	0	0	0	0	0	0	0	0	0	0	0	0	0	0	0	0	0	0	0	0	0	0	0	0	0	0	0	0	0	0	0	0	0	0	0	0	0	0	0	0	0
6	0.2.1.3.1.1.1	Gp6	0	2	0	0	0	0	0	0	0	0	0	0	0	0	0	0	0	0	0	0	0	0	0	0	0	0	0	0	0	0	0	0	0	0	0	1	0	0	0	0	0	0	0	0	0	0	0
6	0.2.2.1.1.1.1	Actinobacteria_unclassified	0	299	0	0	1	0	2	1	0	2	0	0	0	3	2	0	0	0	1	8	1	3	0	1	1	3	3	2	4	1	1	4	0	3	3	0	0	2	0	0	0	2	3	1	0	0	1
6	0.2.2.1.2.1.1	Actinobaculum	0	57	2	0	0	1	0	1	0	0	0	0	1	0	0	0	0	0	0	2	0	0	4	0	1	0	0	0	0	0	1	0	0	1	3	0	0	0	0	0	0	0	0	0	0	1	0
6	0.2.2.1.2.1.2	Actinomyces	0	4	1	0	0	0	0	0	0	0	0	0	0	0	0	0	1	1	0	0	0	0	0	0	0	0	0	0	0	0	0	0	0	0	0	0	0	0	0	0	0	0	0	0	0	0	0
6	0.2.2.1.2.1.3	Actinomycetaceae_unclassified	0	2	0	0	0	0	0	0	0	0	0	0	0	0	0	0	0	0	0	0	0	0	0	0	0	0	0	0	0	0	0	0	0	0	0	0	0	0	0	0	0	0	0	0	0	0	0
6	0.2.2.1.2.1.4	Arcanobacterium	0	9	0	0	0	0	0	0	0	0	0	0	0	0	0	0	0	0	0	3	0	0	0	1	1	2	0	0	0	0	0	0	0	0	0	0	0	0	1	0	0	0	0	0	0	0	0
6	0.2.2.1.2.1.5	Trueperella	0	2	0	0	0	0	0	0	0	0	0	0	0	0	0	0	0	0	0	0	0	0	0	0	0	0	0	0	0	0	0	0	1	0	0	0	0	0	0	0	0	0	0	0	0	0	0
6	0.2.2.1.2.2.1	Actinomycetales_unclassified	0	97	1	0	0	1	0	0	0	2	2	0	0	0	0	1	7	1	1	0	1	1	3	2	1	0	1	0	0	1	3	0	1	0	0	0	0	0	1	0	0	0	0	0	1	0	2
6	0.2.2.1.2.3.1	Brevibacterium	0	1	0	1	0	0	0	0	0	0	0	0	0	0	0	0	0	0	0	0	0	0	0	0	0	0	0	0	0	0	0	0	0	0	0	0	0	0	0	0	0	0	0	0	0	0	0
6	0.2.2.1.2.4.1	Corynebacterium	0	348	8	1	0	2	3	1	0	1	0	0	1	0	0	0	2	2	3	10	0	0	6	2	0	0	0	0	1	1	2	0	1	1	4	1	2	0	3	1	0	0	0	0	1	1	3
6	0.2.2.1.2.5.1	Brachybacterium	0	2	0	0	0	0	0	0	0	0	0	0	0	0	0	0	0	0	0	0	0	0	0	0	0	0	0	0	0	0	0	0	0	0	0	0	0	0	0	0	0	0	0	0	0	0	0
6	0.2.2.1.2.6.1	Piscicoccus	0	1	0	0	0	0	0	0	0	0	0	0	0	0	0	0	0	0	0	0	0	0	0	0	0	0	0	0	0	0	1	0	0	0	0	0	0	0	0	0	0	0	0	0	0	0	0
6	0.2.2.1.2.7.1	Dietzia	0	3	0	0	0	0	0	0	0	0	0	0	0	0	0	0	0	0	0	0	0	0	0	0	0	0	0	0	0	0	0	0	0	0	0	0	0	0	0	0	0	0	0	0	0	0	0
6	0.2.2.1.2.8.1	Geodermatophilaceae_unclassified	0	1	0	0	0	0	0	0	0	0	0	0	0	0	0	0	0	0	0	0	0	0	0	0	0	0	0	0	0	0	0	0	0	0	0	0	0	0	0	0	0	0	0	0	0	0	0
6	0.2.2.1.2.8.2	Geodermatophilus	0	4	0	0	0	0	0	0	0	0	0	0	0	0	0	0	0	0	0	0	0	0	0	0	0	0	0	0	0	0	0	0	0	0	0	0	0	0	0	0	0	0	0	0	0	0	0
6	0.2.2.1.2.9.1	Stackebrandtia	0	1	0	0	0	0	0	0	0	0	0	0	0	0	0	0	0	0	0	0	0	0	0	0	0	0	0	0	0	0	0	0	0	0	0	0	0	0	0	0	0	0	0	0	0	0	0
6	0.2.2.1.2.10.1	Intrasporangiaceae_unclassified	0	1	0	0	0	0	0	0	0	0	0	0	0	0	0	0	0	0	0	0	0	0	0	0	0	0	0	0	0	0	0	1	0	0	0	0	0	0	0	0	0	0	0	0	0	0	0
6	0.2.2.1.2.10.2	Janibacter	0	1	0	0	0	0	0	0	0	0	0	0	0	0	0	0	0	0	0	0	0	0	0	0	0	0	0	0	0	0	0	0	0	0	0	0	0	0	0	0	0	0	0	0	0	0	0
6	0.2.2.1.2.11.1	Clavibacter	0	3	0	0	0	0	0	0	0	0	0	0	0	0	0	0	0	0	0	0	0	0	0	0	0	0	0	0	0	0	0	0	0	0	0	0	0	0	0	0	0	0	0	0	0	0	0
6	0.2.2.1.2.11.2	Leucobacter	0	3	0	0	0	0	0	0	0	0	0	0	0	0	0	0	0	0	0	0	0	0	0	0	0	0	0	0	0	0	0	0	0	0	0	0	0	0	0	0	0	0	0	0	0	0	0
6	0.2.2.1.2.11.3	Microbacteriaceae_unclassified	0	19	0	0	0	0	0	0	0	0	0	0	0	0	0	0	1	0	0	0	0	0	0	0	1	0	0	0	1	0	0	0	0	0	0	0	0	0	0	0	0	0	0	0	1	0	0
6	0.2.2.1.2.12.1	Arthrobacter	0	3	0	0	0	0	0	0	0	0	0	0	0	0	0	0	0	0	0	0	0	0	0	0	0	0	0	0	0	0	0	0	0	0	0	0	0	0	0	0	0	0	0	0	0	0	0
6	0.2.2.1.2.12.2	Kocuria	0	9	0	1	0	0	0	0	0	0	0	0	0	0	0	0	0	0	0	0	0	0	0	2	0	0	0	0	0	0	0	0	0	0	0	0	0	0	0	0	0	1	0	0	0	0	0
6	0.2.2.1.2.12.3	Micrococcaceae_unclassified	0	12	0	0	0	0	0	0	0	0	0	0	0	0	1	0	0	0	0	0	0	0	0	0	0	0	0	0	1	0	0	0	0	0	0	2	0	0	0	0	0	0	0	1	0	0	0
6	0.2.2.1.2.12.4	Micrococcus	0	1	0	0	0	0	0	0	0	0	0	0	0	0	0	0	0	0	0	0	0	0	0	0	0	0	0	0	0	0	0	0	0	0	0	0	0	0	0	0	0	0	0	0	0	0	0
6	0.2.2.1.2.12.5	Nesterenkonia	0	1	0	0	0	0	0	0	0	0	0	0	0	0	0	0	0	0	0	0	0	0	0	0	0	0	0	0	0	0	0	0	0	0	0	0	0	0	0	0	0	0	0	0	0	0	0
6	0.2.2.1.2.12.6	Rothia	0	4	0	0	0	0	0	0	0	0	0	0	0	0	0	0	0	0	0	0	0	0	0	0	0	0	0	0	0	0	0	0	0	0	0	0	0	0	0	0	0	0	0	0	0	0	0
6	0.2.2.1.2.13.1	Micromonospora	0	1	0	0	0	0	0	0	0	0	0	0	0	0	0	0	0	0	0	0	0	0	0	0	0	0	0	0	0	0	0	0	0	0	0	0	0	0	0	0	0	0	0	0	0	0	0
6	0.2.2.1.2.13.2	Micromonosporaceae_unclassified	0	2	0	0	0	0	0	0	0	0	0	0	0	0	0	0	1	0	0	0	0	0	0	0	0	0	0	0	0	0	0	0	0	0	0	0	0	0	0	0	0	0	0	0	0	0	0
6	0.2.2.1.2.14.1	Mycobacterium	0	3	0	0	1	0	0	0	0	0	0	0	0	0	0	0	0	0	0	0	0	0	0	0	0	0	0	0	0	0	0	0	0	0	0	0	0	0	0	0	0	0	0	0	0	0	0
6	0.2.2.1.2.15.1	Gordonia	0	2	0	0	0	0	0	0	0	0	1	0	0	0	0	0	0	0	1	0	0	0	0	0	0	0	0	0	0	0	0	0	0	0	0	0	0	0	0	0	0	0	0	0	0	0	0
6	0.2.2.1.2.15.2	Nocardiaceae_unclassified	0	1	0	0	0	0	0	0	0	0	0	0	0	0	0	0	0	0	0	0	0	0	0	0	0	0	0	0	0	0	0	0	0	0	0	0	0	0	0	0	0	0	0	0	0	0	0
6	0.2.2.1.2.15.3	Williamsia	0	1	0	0	0	0	0	0	0	0	0	0	0	0	0	0	0	0	0	0	0	0	0	0	0	0	0	0	0	0	0	0	0	0	0	0	0	0	0	0	0	0	0	0	0	0	0
6	0.2.2.1.2.16.1	Nocardiopsaceae_unclassified	0	1	0	0	0	0	0	0	0	0	0	0	0	0	0	0	0	0	0	0	0	0	0	0	0	0	0	0	0	0	0	0	0	0	0	0	0	0	0	0	0	0	0	0	0	0	0
6	0.2.2.1.2.16.2	Nocardiopsis	0	5	0	1	0	0	0	0	0	0	0	0	0	0	0	0	0	0	0	0	0	0	0	0	0	0	0	0	0	0	0	0	0	0	0	0	0	0	0	0	0	0	0	0	0	0	0
6	0.2.2.1.2.16.3	Thermobifida	0	9	0	0	0	0	0	0	0	0	0	0	1	0	0	0	1	0	0	0	0	0	0	0	1	0	0	0	0	0	0	0	0	0	0	0	0	0	0	0	1	0	0	0	0	0	0
6	0.2.2.1.2.17.1	Cellulosimicrobium	0	1	0	0	0	0	0	0	0	0	0	0	0	0	0	0	0	0	0	0	0	0	0	0	0	0	0	0	0	0	0	0	0	0	0	0	0	0	0	0	0	0	0	0	0	0	0
6	0.2.2.1.2.18.1	Pseudonocardia	0	2	0	0	0	0	0	0	0	0	0	0	0	0	0	0	0	0	0	1	0	0	0	0	0	0	0	0	0	0	0	0	0	0	0	0	0	0	0	0	0	0	0	0	0	0	0
6	0.2.2.1.2.18.2	Pseudonocardiaceae_unclassified	0	14	0	0	0	0	0	0	0	0	1	0	0	0	0	0	0	1	1	0	0	0	1	0	0	0	0	0	0	0	0	0	0	0	0	0	0	1	0	0	0	0	0	0	0	0	0
6	0.2.2.1.2.18.3	Saccharomonospora	0	5	0	0	0	0	0	0	0	0	0	0	0	0	0	1	0	0	0	0	0	0	1	0	0	0	0	0	0	0	0	0	0	0	0	0	0	0	0	0	0	0	0	0	0	0	0
6	0.2.2.1.2.18.4	Saccharopolyspora	0	1	0	0	0	0	0	0	0	0	0	0	0	0	0	0	0	0	0	0	0	0	0	0	0	0	0	0	0	0	0	0	0	0	0	0	0	0	0	0	0	0	0	0	0	0	0
6	0.2.2.1.2.19.1	Streptomyces	0	8	0	0	0	0	1	0	0	0	0	0	0	0	0	0	0	0	0	0	0	0	0	0	0	0	0	0	0	0	0	0	0	0	0	0	0	0	0	0	0	0	0	0	0	1	0
6	0.2.2.1.2.19.2	Streptomycetaceae_unclassified	0	1	0	0	0	0	0	0	0	0	0	0	0	0	0	0	0	0	0	0	0	0	0	0	0	0	0	0	0	0	0	0	0	0	0	0	0	0	0	0	0	0	0	0	0	0	0
6	0.2.2.1.2.20.1	Thermopolyspora	0	1	0	0	1	0	0	0	0	0	0	0	0	0	0	0	0	0	0	0	0	0	0	0	0	0	0	0	0	0	0	0	0	0	0	0	0	0	0	0	0	0	0	0	0	0	0
6	0.2.2.1.3.1.1	Aeriscardovia	0	4	0	0	0	0	0	0	0	0	0	0	0	0	0	0	0	0	0	0	0	0	0	0	0	0	0	0	0	0	0	0	0	0	0	0	0	0	0	0	0	0	0	0	0	0	0
6	0.2.2.1.3.1.2	Bifidobacteriaceae_unclassified	0	1325	9	4	17	2	1	4	9	6	12	2	6	27	1	2	22	72	3	2	15	16	1	0	0	4	4	9	32	12	1	0	19	13	37	1	2	7	8	7	7	6	7	3	5	3	2
6	0.2.2.1.3.1.3	Bifidobacterium	0	31840	9	5	675	66	0	1	1864	25	3	0	252	266	80	1	1562	5241	0	5	811	66	2	0	177	4	0	186	480	28	0	0	68	100	39	5	132	94	16	5	281	5	0	1	114	6	0
6	0.2.2.1.4.1.1	Asaccharobacter	0	311	11	4	0	1	6	2	0	0	7	0	3	0	2	3	1	0	6	2	0	2	2	3	1	0	1	0	0	0	4	2	5	2	4	0	2	0	7	2	2	0	0	2	4	3	10
6	0.2.2.1.4.1.2	Atopobium	0	354	1	2	3	0	2	0	2	0	6	0	3	1	1	1	0	2	2	8	0	0	2	0	1	0	2	2	0	0	2	0	1	3	6	0	2	0	5	0	2	2	1	1	8	1	3
6	0.2.2.1.4.1.3	Coriobacteriaceae_unclassified	0	2383	31	22	8	11	17	14	3	2	30	3	13	9	21	21	23	14	13	39	5	5	23	12	6	4	15	12	18	7	19	6	29	15	27	4	10	21	31	15	11	5	9	3	31	16	19
6	0.2.2.1.4.1.4	Denitrobacterium	0	18	0	1	0	0	0	0	0	0	0	0	0	0	0	0	0	0	0	0	0	0	0	0	0	0	0	0	2	0	0	0	0	0	0	0	0	0	0	0	0	0	0	0	0	0	0
6	0.2.2.1.4.1.5	Enterorhabdus	0	6	0	1	0	0	0	0	0	0	0	0	0	0	0	0	0	0	0	0	0	0	0	0	0	0	0	0	0	0	0	0	0	0	0	0	0	0	0	0	0	0	0	0	0	0	0
6	0.2.2.1.4.1.6	Gordonibacter	0	1	0	0	0	0	0	0	0	0	0	0	0	0	0	0	0	0	0	0	0	0	0	0	0	0	0	0	1	0	0	0	0	0	0	0	0	0	0	0	0	0	0	0	0	0	0
6	0.2.2.1.4.1.7	Olsenella	0	884	6	5	6	9	3	5	9	1	6	2	2	2	0	6	2	5	3	19	3	0	6	2	1	1	9	5	5	4	2	0	9	9	15	0	8	2	7	1	1	2	3	1	29	7	13
6	0.2.2.1.4.1.8	Paraeggerthella	0	23	0	0	0	0	0	0	0	0	0	0	0	0	0	0	0	0	1	0	0	0	0	0	0	1	0	0	1	0	0	0	1	0	0	0	0	0	0	0	0	0	0	0	0	0	0
6	0.2.2.1.4.1.9	Slackia	0	11	0	0	0	0	0	1	0	0	0	0	0	0	0	0	0	0	0	0	0	1	0	0	0	0	0	1	0	1	0	0	1	1	0	0	0	0	0	0	0	0	0	0	0	0	0
6	0.2.2.1.5.1.1	Rubrobacter	0	1	0	0	0	0	0	0	0	0	0	0	0	0	0	0	0	0	0	0	0	0	0	0	0	0	0	0	0	0	0	0	0	0	0	0	0	0	0	0	0	0	0	0	0	0	0
6	0.2.2.1.6.1.1	Patulibacter	0	2	0	0	0	0	0	0	0	0	0	0	0	0	0	0	1	1	0	0	0	0	0	0	0	0	0	0	0	0	0	0	0	0	0	0	0	0	0	0	0	0	0	0	0	0	0
6	0.2.3.1.1.1.1	Bacteroidetes_unclassified	0	2639630	3757	9998	13911	8909	12049	10506	17723	8539	10767	4838	17155	11518	9501	5893	17096	6925	7791	7627	9354	5087	6449	9713	13712	7098	5138	15009	15350	22367	8742	1850	12957	11394	8617	5299	7892	9510	5143	10879	11769	15197	8911	14373	11787	9346	12920
6	0.2.3.2.1.1.1	Phocaeicola	0	9	0	0	0	0	0	1	0	0	0	0	0	0	0	0	0	0	0	0	0	0	0	0	0	0	0	0	0	0	0	0	1	0	0	0	0	0	0	0	0	0	0	0	0	0	0
6	0.2.3.2.1.2.1	Bacteroidales_unclassified	0	960125	1888	5933	4980	6050	4585	8373	4221	2744	9469	3649	3870	5011	3100	3657	2955	3559	4884	5972	1787	2334	3777	5371	3071	2129	3887	3936	4396	5861	3233	1627	5084	4202	4012	2814	2755	3115	2752	5121	4223	5521	3840	6356	5021	3735	3684
6	0.2.3.2.1.3.1	Marinilabiaceae_unclassified	0	1	0	0	0	0	0	0	0	0	0	0	0	0	0	0	0	0	0	0	0	0	0	0	0	0	0	0	0	0	0	0	0	0	0	0	0	0	0	0	0	0	0	0	0	0	0
6	0.2.3.2.1.3.2	Anaerophaga	0	1	0	0	0	0	0	0	0	0	0	0	0	0	0	0	0	0	0	0	0	0	0	0	0	0	0	0	0	0	0	0	0	0	0	0	0	0	0	0	0	0	0	0	0	0	0
6	0.2.3.2.1.4.1	Porphyromonadaceae_unclassified	0	115027	466	523	457	666	443	284	345	247	334	166	599	1374	275	453	259	1721	539	525	1022	1340	370	295	463	200	199	389	901	1169	508	67	1490	1002	235	170	405	651	249	724	910	884	327	807	1327	359	537
6	0.2.3.2.1.4.2	Barnesiella	0	7369	0	0	2	151	0	0	15	97	0	0	119	577	3	0	777	1334	0	0	349	814	1	0	41	59	1	26	13	9	0	0	985	556	1	0	0	0	1	0	155	1	0	0	0	0	1
6	0.2.3.2.1.4.3	Butyricimonas	0	373	2	10	6	0	11	18	1	0	3	2	1	4	4	7	2	0	0	3	0	0	7	4	0	0	4	0	0	0	3	0	0	0	0	0	0	0	2	1	0	0	2	1	0	0	11
6	0.2.3.2.1.4.4	Odoribacter	0	5449	5	33	78	36	49	60	37	19	49	4	32	45	21	30	36	21	9	57	6	5	41	39	36	19	15	0	33	73	31	4	52	8	17	19	19	15	51	57	51	46	26	47	17	37	23
6	0.2.3.2.1.4.5	Paludibacter	0	16282	113	117	675	83	88	181	47	28	74	31	252	84	584	35	114	6	57	100	1	1	132	455	294	26	31	1	5	16	139	30	356	9	8	52	8	66	13	58	46	108	57	234	19	194	7
6	0.2.3.2.1.4.6	Parabacteroides	0	11939	7	48	121	100	28	63	123	42	27	10	69	69	110	21	195	130	15	55	50	35	23	22	40	103	20	160	76	94	42	13	53	116	62	20	59	31	94	117	39	125	23	8	53	80	137
6	0.2.3.2.1.4.7	Porphyromonas	0	155	0	0	0	0	0	0	1	0	0	0	0	2	0	0	7	1	0	0	0	0	6	0	0	1	0	0	0	0	0	0	3	0	0	0	0	0	2	0	0	0	0	1	2	0	0
6	0.2.3.2.1.4.8	Tannerella	0	1	0	0	0	0	0	0	0	0	0	0	0	0	0	0	0	0	0	0	0	0	0	0	0	0	0	0	0	0	0	0	0	0	0	0	0	0	0	0	0	0	0	0	0	0	0
6	0.2.3.2.1.5.1	Prevotellaceae_unclassified	0	582276	429	1545	4242	4667	2992	2580	6635	858	2023	2314	3674	1979	1938	1259	2727	4958	709	1446	3099	2254	1382	2016	2291	432	412	5643	4898	5562	906	305	2426	5055	2743	1548	4296	2346	1972	3224	2088	2870	1421	5486	4046	2636	1112
6	0.2.3.2.1.5.2	Hallella	0	11	0	0	0	0	0	0	0	0	0	0	0	0	0	0	0	0	0	0	0	0	0	0	0	0	0	1	0	0	0	0	0	0	0	0	0	0	0	0	0	0	0	0	0	0	0
6	0.2.3.2.1.5.3	Paraprevotella	0	82719	0	214	399	1114	90	34	85	120	37	71	147	640	84	450	23	11	4	406	747	72	26	110	118	11	39	17	38	145	9	16	6	484	49	294	360	228	49	81	749	172	457	425	223	84	1078
6	0.2.3.2.1.5.4	Prevotella	0	108262	109	358	1461	356	205	259	812	447	423	70	1418	478	440	82	1031	2722	208	170	280	1115	221	219	1091	132	64	3054	1960	1560	287	41	382	1721	233	376	513	178	297	529	1114	534	99	552	673	361	598
6	0.2.3.2.1.5.5	Xylanibacter	0	3	0	0	0	0	0	0	0	0	0	0	0	0	0	0	0	0	0	0	0	0	0	0	0	0	0	0	0	0	0	0	0	0	0	0	0	0	0	0	0	0	0	0	0	0	0
6	0.2.3.2.1.6.1	Rikenellaceae_unclassified	0	187	1	1	3	0	1	1	1	0	0	0	2	2	3	0	1	0	0	0	1	0	2	0	2	0	1	0	1	5	1	0	0	0	0	0	1	0	0	0	3	0	0	0	2	0	0
6	0.2.3.2.1.6.2	Alistipes	0	279409	590	2106	1973	1225	1523	1819	1200	854	1602	578	1980	1459	1135	942	844	840	804	997	1395	377	1078	1172	1698	811	645	570	2084	1839	1136	220	1941	1251	663	712	1177	1308	446	1490	1277	1008	1035	1612	991	1292	992
6	0.2.3.2.1.6.3	Rikenella	0	1	0	0	0	0	0	0	0	0	0	0	0	0	0	0	0	0	0	0	0	0	0	0	1	0	0	0	0	0	0	0	0	0	0	0	0	0	0	0	0	0	0	0	0	0	0
6	0.2.3.2.1.7.1	Anaerorhabdus	0	2	0	0	0	0	0	0	0	0	0	0	0	0	0	0	0	0	0	0	0	0	0	0	0	0	0	0	0	0	0	0	0	0	0	0	0	0	0	0	0	0	0	0	0	0	0
6	0.2.3.2.1.7.2	Bacteroidaceae_unclassified	0	2	0	0	0	0	0	0	0	0	0	0	0	0	0	0	0	0	0	0	0	0	0	0	0	0	0	0	0	0	0	0	0	0	0	0	0	0	0	0	0	0	0	0	0	0	0
6	0.2.3.2.1.7.3	Bacteroides	0	1073875	1445	5942	6074	2566	5860	7256	5925	2046	5305	2234	4810	4150	3440	4930	8001	8188	5599	5414	2611	3116	3278	3677	4024	2914	3342	8520	10380	11467	5522	1094	3335	7528	6109	2761	1979	3011	4478	7185	4736	4517	5135	6606	4725	3932	6351
6	0.2.3.3.1.1.1	Sphingobacteriales_unclassified	0	20372	44	92	180	13	104	149	85	15	117	19	65	44	118	99	30	7	144	94	11	8	123	142	73	14	49	51	26	28	67	20	9	5	221	115	70	33	21	79	64	33	136	63	17	28	39
6	0.2.3.3.1.2.1	Chitinophagaceae_unclassified	0	250	0	0	1	0	2	3	2	0	1	1	0	0	2	4	0	0	8	1	0	0	0	3	3	0	1	0	0	0	1	0	0	0	1	1	2	0	0	1	0	0	2	0	0	0	1
6	0.2.3.3.1.3.1	Pedobacter	0	1	0	0	0	0	0	0	0	0	0	0	0	0	0	0	0	0	0	0	0	0	0	0	0	0	0	0	0	0	0	0	0	0	0	0	0	0	0	0	0	0	0	0	0	0	0
6	0.2.3.3.1.3.2	Solitalea	0	2	0	0	0	0	0	0	0	0	0	0	0	0	0	0	0	0	0	0	0	0	0	0	0	0	0	0	0	0	0	0	0	0	0	0	0	0	0	0	0	0	0	0	0	0	0
6	0.2.3.3.1.3.3	Sphingobacteriaceae_unclassified	0	25	0	0	0	0	0	0	0	0	0	0	0	0	0	0	0	0	0	0	0	0	0	0	0	0	0	0	0	0	0	0	0	1	0	0	0	0	0	0	0	0	0	0	0	0	0
6	0.2.3.3.1.3.4	Sphingobacterium	0	1	1	0	0	0	0	0	0	0	0	0	0	0	0	0	0	0	0	0	0	0	0	0	0	0	0	0	0	0	0	0	0	0	0	0	0	0	0	0	0	0	0	0	0	0	0
6	0.2.3.4.1.1.1	Flavobacteriales_unclassified	0	2	0	0	0	0	0	0	0	0	0	0	0	0	0	0	0	0	0	0	0	0	0	0	0	0	0	0	0	0	0	0	0	0	0	0	0	0	0	0	0	0	0	0	0	0	0
6	0.2.3.4.1.2.1	Aequorivita	0	2	0	0	0	0	0	0	0	0	0	0	0	0	0	0	0	0	0	0	0	0	0	0	0	0	0	0	0	0	0	0	0	0	0	0	0	0	0	0	0	0	0	0	0	0	0
6	0.2.3.4.1.2.2	Chryseobacterium	0	1	1	0	0	0	0	0	0	0	0	0	0	0	0	0	0	0	0	0	0	0	0	0	0	0	0	0	0	0	0	0	0	0	0	0	0	0	0	0	0	0	0	0	0	0	0
6	0.2.3.4.1.2.3	Flavobacteriaceae_unclassified	0	6	0	0	0	0	0	0	0	0	0	0	0	0	0	0	0	0	0	0	0	0	0	0	0	0	0	0	0	0	0	0	0	0	0	0	0	0	0	0	0	0	0	0	0	0	0
6	0.2.3.4.1.2.4	Flavobacterium	0	2	0	0	0	0	0	0	0	0	0	0	0	0	0	0	0	0	0	0	0	0	0	0	0	0	0	0	0	0	0	0	0	0	0	0	0	0	0	0	0	0	0	0	0	0	0
6	0.2.3.4.1.2.5	Winogradskyella	0	1	0	0	0	0	0	0	0	0	0	0	0	0	0	0	0	0	0	0	0	0	0	0	0	0	0	0	0	0	0	0	0	0	0	0	0	0	0	0	0	0	0	0	0	0	0
6	0.2.4.1.1.1.1	Chlamydophila	0	1	0	0	0	0	0	0	0	0	0	0	0	0	0	0	0	0	0	0	0	0	0	0	0	0	0	0	0	0	0	0	0	0	0	0	0	0	0	0	0	0	0	0	0	0	0
6	0.2.4.1.1.2.1	Parachlamydia	0	2	0	0	0	0	0	0	0	0	0	0	0	0	0	0	0	0	0	0	0	0	0	0	0	0	0	0	0	0	0	0	0	0	0	0	0	0	0	0	0	0	0	0	0	0	0
6	0.2.5.1.1.1.1	Chloroflexi_unclassified	0	88	2	0	1	0	7	1	1	0	0	2	0	0	0	0	0	0	0	3	0	0	2	0	1	0	2	0	2	3	0	0	0	1	0	0	0	1	0	0	0	0	0	0	0	0	0
6	0.2.5.2.1.1.1	Anaerolineaceae_unclassified	0	97	0	0	0	0	0	0	0	0	0	1	0	0	1	1	0	0	0	1	0	0	2	1	0	0	0	0	0	3	1	0	0	0	0	0	0	0	0	0	0	0	2	0	0	0	0
6	0.2.6.1.1.1.1	Mucispirillum	0	14	0	0	0	0	2	0	0	0	2	0	0	0	0	0	0	0	0	0	0	0	1	0	0	0	0	0	0	0	0	0	0	0	0	0	0	0	0	0	0	0	0	0	0	0	0
6	0.2.7.1.1.1.1	Elusimicrobium	0	1777	4	38	46	6	32	6	3	0	20	3	12	1	5	10	2	0	11	6	0	0	14	7	5	12	10	1	6	9	11	0	1	2	15	9	5	5	3	3	3	0	6	4	0	0	13
6	0.2.8.1.1.1.1	Fibrobacter	0	8035	0	0	1	1	0	0	1	0	0	1	0	0	0	0	1	0	0	1	0	0	1	0	0	0	0	0	0	0	0	0	1	0	19	24	24	2	0	0	90	22	0	33	0	0	16
6	0.2.9.1.1.1.1	Fusobacterium	0	95	0	0	0	0	0	0	0	0	0	0	0	0	0	0	2	0	0	0	0	0	0	0	0	0	0	0	0	0	0	0	0	0	0	0	0	0	0	0	0	0	0	0	0	0	0
6	0.2.9.1.1.2.1	Leptotrichiaceae_unclassified	0	2	0	0	0	0	0	0	0	0	0	0	0	0	0	0	0	0	0	0	0	0	0	0	0	0	0	0	0	0	0	0	0	0	0	0	0	0	0	0	0	0	0	0	0	0	0
6	0.2.9.1.1.2.2	Sneathia	0	1	0	0	0	0	0	0	0	0	0	0	0	0	0	0	0	0	0	0	0	0	0	0	0	0	0	0	0	0	0	0	0	0	0	0	0	0	0	0	0	0	0	0	0	0	0
6	0.2.10.1.1.1.1	Gemmatimonas	0	1	1	0	0	0	0	0	0	0	0	0	0	0	0	0	0	0	0	0	0	0	0	0	0	0	0	0	0	0	0	0	0	0	0	0	0	0	0	0	0	0	0	0	0	0	0
6	0.2.11.1.1.1.1	Lentisphaeria_unclassified	0	4	0	0	0	0	0	0	0	0	0	1	0	0	0	0	0	0	0	0	0	0	0	0	0	0	0	0	0	0	0	0	0	0	0	0	0	0	0	0	0	0	0	0	0	0	0
6	0.2.11.1.2.1.1	Victivallis	0	8095	35	242	172	8	389	234	16	2	121	65	44	1	125	85	6	0	94	51	0	2	165	206	57	41	49	0	0	1	102	9	3	0	7	50	7	2	23	45	5	4	46	31	0	20	17
6	0.2.12.1.1.1.1	Planctomycetaceae_unclassified	0	220	14	19	0	0	12	1	0	0	4	0	0	0	0	0	0	0	0	0	0	0	4	24	0	0	1	0	0	0	0	0	0	0	12	4	3	0	0	1	0	0	0	0	1	0	14
6	0.2.13.1.1.1.1	Proteobacteria_unclassified	0	39564	123	742	749	144	1523	1012	104	75	571	190	165	88	446	499	55	7	401	300	1	17	468	580	136	204	232	31	2	15	607	66	362	42	186	240	162	64	219	335	24	19	279	120	7	180	309
6	0.2.13.2.1.1.1	Alphaproteobacteria_unclassified	0	15407	55	302	189	70	231	227	90	25	203	58	85	39	177	90	8	0	188	205	1	8	157	294	63	135	101	1	16	27	127	18	38	20	90	54	39	21	101	97	21	13	82	41	1	81	212
6	0.2.13.2.2.1.1	Brevundimonas	0	1	0	0	0	0	0	0	0	0	0	0	0	0	0	0	0	0	0	0	0	0	0	0	0	0	0	0	0	0	0	0	0	0	0	0	0	0	0	0	0	0	0	0	0	0	0
6	0.2.13.2.2.1.2	Phenylobacterium	0	1	0	0	0	0	0	0	0	0	0	0	0	0	0	0	0	0	0	0	0	0	0	0	0	0	0	0	0	0	0	0	0	0	0	0	0	0	0	0	0	0	0	0	0	0	0
6	0.2.13.2.3.1.1	Aurantimonas	0	19	1	0	0	0	0	0	0	0	1	0	0	0	0	0	0	0	0	0	0	0	0	2	0	0	1	0	0	0	0	0	0	0	0	0	0	0	0	0	0	0	1	0	0	0	0
6	0.2.13.2.3.2.1	Beijerinckiaceae_unclassified	0	5	0	0	1	0	0	0	0	0	0	0	0	0	0	0	0	0	0	0	0	0	0	0	0	0	0	0	1	0	0	0	1	0	0	0	0	0	0	0	0	0	0	0	0	0	0
6	0.2.13.2.3.2.2	Chelatococcus	0	4	0	1	1	0	0	0	0	0	0	0	0	0	0	0	0	0	0	0	0	0	0	0	0	0	0	0	0	0	0	0	1	0	0	0	0	0	0	0	0	0	0	0	0	0	0
6	0.2.13.2.3.3.1	Bosea	0	6	0	0	0	0	1	0	0	0	0	0	0	0	0	0	0	0	0	0	0	0	0	0	0	0	0	0	0	0	0	0	0	0	0	0	0	0	0	0	0	0	0	0	0	0	0
6	0.2.13.2.3.3.2	Bradyrhizobiaceae_unclassified	0	5	0	0	0	0	0	0	0	0	0	0	0	0	0	0	0	0	0	0	0	0	0	0	0	0	0	0	0	0	0	0	0	0	0	1	0	0	0	0	0	0	0	0	0	0	0
6	0.2.13.2.3.4.1	Brucella	0	8	2	0	0	0	0	0	0	0	0	0	0	0	0	0	0	0	0	0	0	0	0	0	0	0	0	0	0	0	0	0	0	0	0	0	0	0	0	0	0	0	0	0	0	0	0
6	0.2.13.2.3.4.2	Brucellaceae_unclassified	0	20	0	1	1	0	0	0	0	0	0	0	0	0	0	0	0	0	0	0	0	0	0	0	0	0	0	0	1	0	0	0	0	0	0	0	2	0	0	0	0	0	0	0	1	0	0
6	0.2.13.2.3.4.3	Daeguia	0	2	0	0	0	0	0	0	0	0	0	0	0	0	0	0	0	0	0	0	0	0	0	0	0	0	0	0	0	0	0	0	0	0	0	0	0	0	0	0	0	0	0	0	0	0	0
6	0.2.13.2.3.4.4	Ochrobactrum	0	27	1	0	0	0	1	0	0	0	0	0	0	0	0	0	0	0	0	1	1	0	3	0	0	1	0	0	0	2	0	0	0	1	0	0	0	0	0	0	0	0	0	0	2	0	0
6	0.2.13.2.3.4.5	Paenochrobactrum	0	3	0	0	0	0	0	0	0	0	0	0	0	0	0	0	0	0	0	0	0	0	0	0	0	0	0	0	0	0	0	0	0	0	0	0	1	0	0	0	0	0	0	0	0	0	0
6	0.2.13.2.3.4.6	Pseudochrobactrum	0	4	0	0	0	1	0	0	0	0	0	0	0	0	0	0	0	0	0	0	0	0	0	0	0	0	0	0	0	0	0	0	0	0	0	0	0	0	0	0	0	0	0	0	0	0	0
6	0.2.13.2.3.5.1	Devosia	0	35	1	2	2	0	1	0	0	0	0	0	0	1	1	0	0	0	0	0	1	1	0	0	0	0	0	0	0	1	1	0	0	0	0	0	1	0	1	0	0	0	0	0	0	0	0
6	0.2.13.2.3.5.2	Hyphomicrobium	0	1	0	0	0	0	0	0	0	0	0	0	0	0	0	0	0	1	0	0	0	0	0	0	0	0	0	0	0	0	0	0	0	0	0	0	0	0	0	0	0	0	0	0	0	0	0
6	0.2.13.2.3.6.1	Methylobacteriaceae_unclassified	0	2	0	0	0	0	0	0	0	0	0	0	0	0	0	0	0	0	0	0	0	0	0	0	0	0	0	0	0	1	0	0	0	0	0	0	0	0	0	0	0	0	0	0	0	0	0
6	0.2.13.2.3.6.2	Methylobacterium	0	32	3	2	0	0	0	4	0	0	0	0	0	0	1	0	0	0	0	1	0	0	0	0	0	0	0	0	0	0	0	0	0	0	0	0	0	0	0	0	0	0	0	0	0	0	0
6	0.2.13.2.3.6.3	Microvirga	0	4	2	0	0	0	0	0	0	0	0	0	0	0	0	0	0	0	0	0	0	0	0	0	0	0	1	0	0	0	0	0	0	0	0	0	0	0	0	0	0	0	0	0	0	0	0
6	0.2.13.2.3.7.1	Aquamicrobium	0	3	0	0	0	0	0	0	0	0	0	0	0	0	0	0	0	0	0	0	0	0	0	0	0	0	0	0	0	1	0	0	0	0	0	0	0	0	0	0	0	0	0	0	0	0	0
6	0.2.13.2.3.7.2	Mesorhizobium	0	4	1	0	0	0	0	0	0	0	0	0	0	0	0	0	0	0	0	0	0	0	0	0	0	0	0	0	0	0	0	0	0	0	0	0	0	0	0	0	0	0	0	0	0	0	0
6	0.2.13.2.3.7.3	Phyllobacteriaceae_unclassified	0	26	0	0	1	1	0	0	0	0	0	0	0	0	0	0	0	0	0	0	1	0	0	1	0	0	0	1	0	1	0	0	1	0	0	0	0	0	0	0	0	0	0	0	0	0	0
6	0.2.13.2.3.7.4	Pseudaminobacter	0	1	0	0	0	0	0	0	0	0	0	0	0	0	0	0	0	0	0	0	0	0	0	0	0	0	0	0	0	0	0	0	0	0	0	0	0	0	0	0	0	0	0	0	0	0	0
6	0.2.13.2.3.8.1	Ensifer	0	1	0	0	0	0	0	0	0	0	0	0	0	0	0	0	0	0	0	0	0	0	0	0	0	0	0	0	0	0	0	0	0	0	0	0	0	0	0	0	0	0	0	0	0	0	0
6	0.2.13.2.3.8.2	Kaistia	0	1	0	0	0	0	0	0	0	0	0	0	0	0	0	0	0	0	0	0	0	0	0	0	0	0	0	0	0	0	0	0	0	1	0	0	0	0	0	0	0	0	0	0	0	0	0
6	0.2.13.2.3.8.3	Rhizobium	0	90	3	1	0	0	0	0	0	0	3	2	0	0	1	2	0	0	2	1	0	0	1	1	0	0	1	0	0	0	1	0	1	0	2	0	0	0	0	0	0	0	1	2	0	0	0
6	0.2.13.2.3.9.1	Rhizobiales_unclassified	0	38	2	0	0	0	0	0	1	0	0	0	1	0	0	0	0	0	0	0	0	0	1	1	0	0	0	0	1	0	0	0	2	2	1	0	1	0	0	0	0	0	0	0	0	0	0
6	0.2.13.2.3.10.1	Pseudolabrys	0	1	0	0	0	0	0	0	0	0	0	0	0	0	0	0	0	1	0	0	0	0	0	0	0	0	0	0	0	0	0	0	0	0	0	0	0	0	0	0	0	0	0	0	0	0	0
6	0.2.13.2.3.10.2	Starkeya	0	2	0	0	0	0	0	0	0	0	0	0	0	1	0	0	1	0	0	0	0	0	0	0	0	0	0	0	0	0	0	0	0	0	0	0	0	0	0	0	0	0	0	0	0	0	0
6	0.2.13.2.3.10.3	Xanthobacter	0	4	0	0	0	0	0	0	0	0	0	0	0	0	0	0	0	2	0	0	0	0	0	0	0	0	0	0	0	0	0	0	1	1	0	0	0	0	0	0	0	0	0	0	0	0	0
6	0.2.13.2.3.10.4	Xanthobacteraceae_unclassified	0	3	0	0	0	0	0	1	0	0	0	0	0	0	0	0	0	0	0	0	0	0	0	0	0	0	0	0	0	0	0	0	0	0	0	1	0	0	0	0	0	0	0	0	0	0	0
6	0.2.13.2.4.1.1	Agaricicola	0	1	0	0	0	0	0	0	0	0	0	0	0	0	0	0	0	0	0	0	0	0	0	0	0	0	0	0	0	0	0	0	0	0	0	0	0	0	0	0	0	0	0	0	0	0	0
6	0.2.13.2.4.1.2	Paracoccus	0	16	6	1	0	0	0	0	0	0	0	0	0	0	0	0	0	0	0	0	0	0	1	0	0	0	0	0	0	0	0	0	1	0	0	0	0	0	0	0	0	0	0	0	0	0	1
6	0.2.13.2.4.1.3	Rhodobacteraceae_unclassified	0	12	2	0	1	0	0	0	0	0	0	0	0	0	0	0	0	2	0	0	0	0	0	0	0	0	0	0	0	0	0	0	1	0	0	0	0	0	0	0	0	0	0	0	0	0	0
6	0.2.13.2.5.1.1	Acetobacter	0	41	0	0	0	0	0	0	0	0	0	0	0	0	0	1	0	0	2	0	0	0	0	0	0	0	0	0	0	0	0	0	0	0	0	0	0	0	0	0	0	0	0	0	0	0	0
6	0.2.13.2.5.1.2	Acetobacteraceae_unclassified	0	2714	9	12	4	2	10	21	6	4	29	19	10	12	8	18	10	25	22	36	15	7	19	4	6	12	36	5	35	23	17	5	8	7	12	2	8	8	35	20	8	7	29	45	37	14	19
6	0.2.13.2.5.2.1	Azospirillum	0	1	0	0	0	0	0	0	0	0	0	0	1	0	0	0	0	0	0	0	0	0	0	0	0	0	0	0	0	0	0	0	0	0	0	0	0	0	0	0	0	0	0	0	0	0	0
6	0.2.13.2.5.2.2	Rhodospirillaceae_unclassified	0	5	0	0	0	0	0	0	0	0	0	0	0	0	0	0	0	0	0	0	0	0	0	0	0	0	0	0	0	0	0	0	0	0	0	0	0	0	0	0	0	1	0	0	0	0	0
6	0.2.13.2.5.3.1	Rhodospirillales_unclassified	0	5	0	0	0	0	0	0	0	0	0	1	0	0	0	0	0	0	0	0	0	0	0	0	0	0	0	0	0	0	0	0	0	0	0	0	0	0	0	0	0	0	0	0	0	0	0
6	0.2.13.2.6.1.1	Mitochondria_genus_incertae_sedis	0	14	0	1	0	0	0	0	1	0	0	0	3	0	0	0	1	0	0	1	0	0	0	0	0	0	0	0	2	0	0	0	0	0	0	0	0	0	0	0	0	0	0	0	0	0	1
6	0.2.13.2.7.1.1	Erythrobacteraceae_unclassified	0	1	0	0	0	0	0	0	0	0	0	0	0	0	0	0	0	0	0	0	0	0	0	0	0	0	0	0	0	0	0	0	0	0	0	0	0	0	0	0	0	0	0	0	0	0	0
6	0.2.13.2.7.1.2	Porphyrobacter	0	1	0	0	0	0	0	0	0	0	0	0	0	0	0	0	0	0	0	0	0	0	0	0	0	0	0	0	0	0	0	0	0	0	0	0	0	0	0	0	0	0	0	0	1	0	0
6	0.2.13.2.7.2.1	Sandarakinorhabdus	0	1	0	0	0	0	0	0	0	0	0	0	0	0	0	0	0	0	0	0	0	0	0	0	0	0	0	0	0	0	0	0	0	0	0	0	0	0	0	0	0	0	0	0	0	0	0
6	0.2.13.2.7.2.2	Sphingomonadaceae_unclassified	0	5	0	0	0	0	0	0	0	0	0	0	0	0	0	0	0	0	0	0	0	0	0	0	0	0	0	0	0	1	0	0	0	0	0	0	0	0	0	0	0	0	0	0	0	0	0
6	0.2.13.2.7.2.3	Sphingomonas	0	2	0	0	0	0	0	0	0	0	0	0	0	0	0	0	0	0	0	0	0	0	0	0	0	0	0	0	0	0	0	0	0	0	0	0	0	0	0	0	0	0	0	0	0	0	0
6	0.2.13.2.7.3.1	Sphingomonadales_unclassified	0	2	0	0	0	0	0	0	0	0	0	0	0	0	0	0	0	0	0	0	0	0	0	0	0	0	0	0	0	0	0	0	0	0	0	0	0	0	0	0	0	0	0	0	0	0	0
6	0.2.13.3.1.1.1	Betaproteobacteria_unclassified	0	5113	12	51	238	2	38	40	24	1	44	5	47	6	46	27	3	14	35	28	2	10	41	40	48	19	27	6	53	20	35	11	1	22	16	34	3	0	36	67	1	6	42	59	11	71	46
6	0.2.13.3.2.1.1	Alcaligenaceae_unclassified	0	77	0	1	1	1	0	1	4	1	0	1	0	3	0	0	4	0	0	0	2	1	0	0	1	0	0	0	0	0	0	0	1	0	0	0	1	0	0	0	0	1	0	0	0	0	0
6	0.2.13.3.2.1.2	Bordetella	0	6	0	1	3	0	0	0	0	0	0	0	0	0	0	0	0	0	0	0	1	0	0	0	0	0	0	0	0	0	0	0	0	0	0	0	0	0	0	0	0	0	0	0	0	0	1
6	0.2.13.3.2.2.1	Aquabacterium	0	1	0	0	0	0	0	0	0	0	0	0	0	0	0	0	0	0	0	0	0	0	0	0	0	0	0	0	0	0	0	0	0	0	0	0	0	0	0	0	0	0	0	0	0	0	0
6	0.2.13.3.2.3.1	Burkholderiales_unclassified	0	572	3	18	47	8	13	14	14	1	2	2	0	1	2	3	2	1	5	6	3	0	1	3	2	3	1	2	8	2	3	1	0	10	1	0	1	0	3	4	0	0	2	0	2	1	2
6	0.2.13.3.2.4.1	Acidovorax	0	1	0	0	0	0	0	0	0	0	0	0	0	0	0	0	0	0	0	0	0	0	0	0	0	0	0	0	0	0	0	0	0	0	0	0	0	0	0	0	0	0	0	0	0	0	0
6	0.2.13.3.2.4.2	Comamonadaceae_unclassified	0	168	0	0	0	0	75	0	73	5	0	0	0	0	0	0	2	0	0	0	0	0	0	0	0	0	0	0	0	0	1	0	0	0	0	0	0	0	0	0	0	0	0	0	0	0	0
6	0.2.13.3.2.4.3	Comamonas	0	2	0	0	0	0	1	0	0	0	0	0	0	0	0	0	0	0	0	0	0	0	0	0	0	0	0	0	0	0	0	0	0	0	0	0	0	0	0	0	0	0	0	0	0	0	0
6	0.2.13.3.2.4.4	Delftia	0	1	0	0	0	0	0	0	0	0	0	0	0	0	0	0	0	0	0	0	0	0	0	0	0	0	0	0	0	0	0	0	0	0	0	0	0	0	0	0	0	0	0	0	0	0	0
6	0.2.13.3.2.5.1	Sutterella	0	136	0	0	0	0	0	0	0	0	0	0	0	0	0	0	0	0	0	0	17	1	0	0	0	0	0	114	0	1	0	0	0	0	0	0	0	0	0	0	0	0	0	0	0	0	0
6	0.2.13.3.2.5.2	Sutterellaceae_unclassified	0	3	0	0	0	0	0	0	0	0	0	0	3	0	0	0	0	0	0	0	0	0	0	0	0	0	0	0	0	0	0	0	0	0	0	0	0	0	0	0	0	0	0	0	0	0	0
6	0.2.13.3.3.1.1	Neisseriaceae_unclassified	0	455	0	1	1	0	11	9	48	78	1	1	0	1	0	0	15	4	3	43	6	13	0	0	0	2	0	0	4	0	2	2	16	6	2	1	0	0	1	0	1	1	0	0	0	1	0
6	0.2.13.3.4.1.1	Nitrosomonadaceae_unclassified	0	19	0	0	5	0	8	0	2	1	0	0	0	0	0	0	0	0	0	0	0	0	0	0	0	0	0	0	0	0	0	0	0	0	0	0	0	0	0	0	0	0	0	0	0	0	0
6	0.2.13.3.5.1.1	Rhodocyclaceae_unclassified	0	2	0	0	0	0	0	0	0	0	0	0	0	0	0	0	0	0	0	0	0	0	0	0	0	0	0	0	0	0	0	0	0	0	0	0	0	0	0	0	0	0	0	0	0	0	0
6	0.2.13.3.5.1.2	Shinella	0	3	1	0	0	0	0	0	0	0	0	0	0	0	0	0	0	0	0	0	1	0	0	0	0	0	0	0	1	0	0	0	0	0	0	0	0	0	0	0	0	0	0	0	0	0	0
6	0.2.13.4.1.1.1	Vampirovibrio	0	807	6	13	2	0	51	6	0	0	15	4	0	1	1	8	0	0	1	0	0	0	36	12	0	0	9	0	0	0	7	0	0	0	27	5	0	0	3	1	0	0	4	0	0	0	29
6	0.2.13.4.2.1.1	Deltaproteobacteria_unclassified	0	130	0	2	0	0	1	0	2	0	1	0	0	0	1	2	0	0	0	0	0	0	1	0	0	0	0	0	0	0	0	1	0	0	1	0	0	0	0	0	0	0	1	0	0	0	2
6	0.2.13.4.3.1.1	Desulfobulbus	0	3	0	0	0	0	0	0	0	0	0	0	0	0	0	0	0	0	0	0	0	0	0	0	0	0	0	0	0	0	0	0	0	0	0	0	0	0	0	0	0	0	0	0	0	0	0
6	0.2.13.4.4.1.1	Desulfovibrio	0	15	0	0	0	0	0	0	0	0	0	0	0	0	0	0	0	0	0	1	0	0	0	0	0	0	0	0	0	1	0	0	0	7	0	0	0	0	0	0	0	0	0	0	0	0	0
6	0.2.13.4.4.1.2	Desulfovibrionaceae_unclassified	0	32	0	0	0	0	3	5	0	0	0	2	0	0	0	0	0	0	1	0	0	0	1	0	0	0	1	0	0	0	2	0	0	0	0	0	0	0	0	0	0	0	0	0	0	0	0
6	0.2.13.4.4.2.1	Desulfovibrionales_unclassified	0	2	0	0	0	0	0	0	0	0	0	0	0	0	0	0	0	0	0	0	0	0	0	0	0	0	0	0	0	0	0	0	0	0	0	0	0	0	0	0	0	0	0	0	0	0	0
6	0.2.13.4.5.1.1	Desulfuromonadaceae_unclassified	0	1	0	0	0	0	0	0	0	0	0	0	0	0	1	0	0	0	0	0	0	0	0	0	0	0	0	0	0	0	0	0	0	0	0	0	0	0	0	0	0	0	0	0	0	0	0
6	0.2.13.4.6.1.1	Cystobacter	0	1	0	0	0	0	0	0	0	0	0	0	0	0	0	0	0	0	0	0	0	0	0	0	0	0	0	0	0	0	0	0	0	0	0	0	0	0	0	0	0	0	0	0	0	0	0
6	0.2.13.4.6.2.1	Corallococcus	0	2	0	0	0	0	0	0	0	0	0	0	0	0	0	0	0	1	0	0	0	0	0	0	0	0	0	0	0	0	0	0	0	0	0	0	0	0	0	0	0	0	0	0	0	0	0
6	0.2.13.4.6.2.2	Myxococcus	0	1	0	0	0	0	0	0	0	0	0	0	0	0	0	0	0	0	0	0	0	0	0	0	0	0	0	0	0	0	0	0	0	0	0	0	0	0	0	0	0	0	0	0	0	0	0
6	0.2.13.4.6.3.1	Myxococcales_unclassified	0	2	0	0	0	0	0	0	0	0	0	0	0	0	0	0	0	0	0	0	0	0	0	0	0	0	0	0	0	0	0	1	0	0	0	1	0	0	0	0	0	0	0	0	0	0	0
6	0.2.13.5.1.1.1	Campylobacter	0	1725	4	0	5	0	26	4	4	0	45	2	2	0	15	4	2	0	31	11	0	0	1	22	0	11	11	13	0	0	6	6	4	3	0	14	0	4	27	4	0	1	4	4	0	0	0
6	0.2.13.5.1.2.1	Campylobacterales_unclassified	0	11	0	0	0	0	0	0	0	0	0	0	0	0	1	0	0	0	0	0	0	0	0	0	0	0	0	0	0	2	0	0	0	0	0	0	0	0	0	0	0	0	0	0	0	0	0
6	0.2.13.5.1.3.1	Helicobacter	0	25	0	0	0	0	0	0	0	0	1	0	0	0	0	0	0	0	0	0	0	0	0	0	0	0	0	0	1	0	0	0	0	0	0	0	1	0	0	0	0	0	0	0	0	0	0
6	0.2.13.5.1.3.2	Helicobacteraceae_unclassified	0	1	0	0	0	0	0	0	0	0	0	0	0	0	0	0	0	0	0	0	0	0	0	0	0	0	0	0	0	0	0	0	0	0	0	0	0	0	0	0	0	0	0	0	0	0	0
6	0.2.13.5.2.1.1	Epsilonproteobacteria_unclassified	0	17	0	0	0	0	0	0	0	0	0	1	2	0	0	0	0	0	0	0	0	0	0	0	0	0	0	0	0	0	0	0	0	0	0	0	0	1	0	0	0	0	0	0	0	0	0
6	0.2.13.6.1.1.1	Enterobacteriaceae_unclassified	0	330	1	0	6	1	15	2	1	0	1	1	0	0	0	0	2	0	1	0	1	1	1	3	1	2	0	2	4	0	0	0	0	0	1	0	0	0	0	2	35	0	0	2	0	0	0
6	0.2.13.6.1.1.2	Escherichia_Shigella	0	9686	31	4	235	23	122	0	53	7	77	2	40	8	7	1	1	6	78	15	17	72	2	29	31	18	9	80	259	34	17	1	0	105	33	13	19	11	6	38	1314	0	13	71	12	1	0
6	0.2.13.6.1.1.3	Morganella	0	1	0	0	0	0	0	0	0	0	0	0	0	0	0	0	0	0	0	0	0	0	0	0	0	0	0	0	0	0	0	0	0	0	0	0	0	0	0	0	0	0	0	0	0	0	0
6	0.2.13.6.1.1.4	Proteus	0	1	0	0	0	0	0	0	1	0	0	0	0	0	0	0	0	0	0	0	0	0	0	0	0	0	0	0	0	0	0	0	0	0	0	0	0	0	0	0	0	0	0	0	0	0	0
6	0.2.13.6.1.1.5	Providencia	0	2	1	0	0	0	0	0	0	0	0	0	0	0	0	0	0	0	1	0	0	0	0	0	0	0	0	0	0	0	0	0	0	0	0	0	0	0	0	0	0	0	0	0	0	0	0
6	0.2.13.6.1.1.6	Salmonella	0	161	0	0	0	1	135	0	1	0	0	0	0	0	0	0	0	0	0	0	0	0	0	0	0	0	0	0	0	0	0	0	0	0	0	0	0	0	2	0	0	0	0	0	0	0	0
6	0.2.13.6.2.1.1	Aeromonas	0	1	0	0	0	0	0	0	0	0	0	0	0	0	0	0	0	0	0	0	0	0	0	0	0	0	0	0	0	0	0	0	1	0	0	0	0	0	0	0	0	0	0	0	0	0	0
6	0.2.13.6.2.2.1	Aeromonadales_unclassified	0	740	0	0	0	0	0	0	0	0	0	0	0	2	0	0	2	6	0	0	59	208	0	0	0	5	0	22	290	7	0	0	4	31	0	0	0	0	0	0	0	0	0	0	0	0	0
6	0.2.13.6.2.3.1	Ruminobacter	0	6555	31	7	12	16	29	4	7	3	10	15	2	5	22	7	16	7	14	24	15	21	81	26	2	11	2	26	125	20	110	12	2	338	8	18	2	10	12	175	2	3	8	175	28	157	9
6	0.2.13.6.2.3.2	Succinimonas	0	19	0	0	0	0	0	0	1	0	0	0	0	0	0	0	0	0	0	0	0	0	1	0	0	0	0	0	1	3	0	0	0	0	0	0	0	0	0	0	0	0	0	0	0	0	0
6	0.2.13.6.2.3.3	Succinivibrio	0	30544	1	2	28	27	20	0	2193	58	1	1	19	95	4	0	317	1504	0	0	383	2129	17	8	3	73	0	1077	1619	362	3	0	68	7203	5	27	6	30	1	6	59	46	0	104	11	237	8
6	0.2.13.6.2.3.4	Succinivibrionaceae_unclassified	0	19	0	0	0	0	0	0	1	0	0	0	0	0	0	0	0	0	0	0	0	1	0	0	0	0	0	2	0	0	0	0	0	2	0	0	0	0	0	0	0	0	0	0	0	0	0
6	0.2.13.6.3.1.1	Gammaproteobacteria_unclassified	0	790	1	0	14	3	0	0	1	4	0	0	5	6	0	0	0	2	1	0	4	1	0	0	4	1	0	0	19	29	0	0	1	11	1	1	7	1	2	0	1	7	0	4	5	5	0
6	0.2.13.6.4.1.1	Aquicella	0	2	0	0	0	0	0	0	0	0	0	0	0	0	1	0	0	0	0	0	0	0	0	0	0	0	0	0	0	0	0	1	0	0	0	0	0	0	0	0	0	0	0	0	0	0	0
6	0.2.13.6.4.2.1	Legionella	0	1	0	0	0	0	0	0	0	0	0	0	0	0	0	0	0	0	0	0	0	0	0	0	0	0	0	0	0	0	0	0	0	0	0	0	0	0	0	0	0	0	0	0	0	0	0
6	0.2.13.6.5.1.1	Methylocaldum	0	1	0	0	0	0	0	0	0	0	0	0	0	0	0	0	0	0	0	0	0	0	0	0	0	0	0	0	0	0	0	0	0	0	0	0	0	0	0	0	0	0	0	0	0	0	0
6	0.2.13.6.6.1.1	Alcanivorax	0	2	0	0	0	0	0	0	0	0	0	0	0	0	0	0	0	1	0	0	0	0	0	0	0	0	0	0	0	0	0	0	1	0	0	0	0	0	0	0	0	0	0	0	0	0	0
6	0.2.13.6.7.1.1	Gallibacterium	0	42	0	0	0	0	2	0	0	0	1	0	0	1	0	0	0	0	0	0	0	0	0	0	1	1	0	0	0	0	0	0	0	0	0	0	0	0	0	0	0	0	0	1	0	0	0
6	0.2.13.6.7.1.2	Histophilus	0	1	0	0	0	0	0	0	0	0	0	0	0	0	0	0	0	0	0	0	0	0	0	0	0	0	0	0	0	0	0	0	0	0	0	0	0	0	0	0	0	0	0	0	0	0	0
6	0.2.13.6.7.1.3	Pasteurellaceae_unclassified	0	17	0	0	0	0	0	0	0	0	0	0	0	0	0	0	0	0	0	0	0	0	0	0	1	0	0	0	0	0	0	0	0	0	0	0	0	0	0	0	0	0	0	0	0	0	0
6	0.2.13.6.8.1.1	Acinetobacter	0	8	0	0	0	0	0	0	0	0	0	0	0	0	0	0	0	0	0	0	0	0	0	0	1	0	0	0	0	1	0	0	0	0	0	0	0	0	0	0	0	0	0	0	0	0	0
6	0.2.13.6.8.1.2	Enhydrobacter	0	2	0	0	0	0	0	0	0	0	0	0	0	0	0	0	0	0	0	0	0	0	0	0	0	0	0	0	0	0	0	0	0	0	0	0	0	0	0	0	0	0	0	0	0	0	0
6	0.2.13.6.8.1.3	Moraxellaceae_unclassified	0	1	0	0	0	0	0	0	0	0	0	0	0	0	0	0	0	0	0	0	0	0	0	0	0	0	0	0	0	0	0	0	0	0	0	0	0	0	0	0	0	0	0	0	0	0	0
6	0.2.13.6.8.1.4	Psychrobacter	0	1	0	0	0	0	0	0	0	0	0	0	0	0	0	0	0	0	0	0	0	0	0	0	0	0	0	0	0	0	0	0	0	0	0	0	0	0	0	0	0	0	0	1	0	0	0
6	0.2.13.6.8.2.1	Pseudomonadaceae_unclassified	0	3	0	0	0	1	0	0	0	0	0	0	0	0	0	0	0	0	0	0	0	0	0	0	0	0	0	0	0	0	0	0	1	0	0	0	0	0	0	0	0	0	0	0	0	0	0
6	0.2.13.6.8.2.2	Pseudomonas	0	9	0	0	0	0	0	1	3	0	0	0	0	0	0	1	0	0	0	0	0	0	0	0	0	0	0	0	0	0	0	0	0	0	0	0	0	0	0	0	0	0	0	2	0	0	0
6	0.2.13.6.9.1.1	Ignatzschineria	0	8	0	0	0	4	0	0	0	0	0	0	0	0	0	0	0	0	0	0	0	0	0	0	0	0	0	0	0	0	0	0	0	0	0	0	2	0	0	0	0	0	0	0	0	0	0
6	0.2.13.6.9.1.2	Pseudoxanthomonas	0	1	0	0	0	0	0	0	0	0	0	0	0	0	0	0	0	0	0	0	0	0	0	0	0	0	0	0	0	0	0	0	0	0	0	0	0	0	0	0	0	0	0	0	0	0	0
6	0.2.13.6.9.1.3	Xanthomonadaceae_unclassified	0	5	0	0	0	0	0	0	0	0	0	0	0	0	0	0	0	0	0	0	0	0	0	0	0	0	0	0	0	0	0	0	0	0	0	0	0	0	0	0	0	0	0	0	0	0	0
6	0.2.13.6.9.1.4	Xanthomonas	0	2	0	0	0	0	0	0	0	0	0	0	0	0	0	0	0	0	0	0	0	0	0	0	0	0	0	0	0	0	0	0	0	0	0	0	0	0	0	0	0	0	0	0	0	0	0
6	0.2.14.1.1.1.1	Spirochaetaceae_unclassified	0	28	0	0	0	0	0	1	0	0	0	0	0	0	0	0	0	0	0	0	0	0	0	0	0	0	3	0	0	0	0	0	0	0	0	0	0	0	0	0	0	0	0	0	2	0	0
6	0.2.14.1.1.1.2	Treponema	0	293295	142	235	432	1586	224	349	809	2409	295	125	5437	7658	228	225	5184	511	175	185	4532	1126	207	270	3227	21869	379	3	448	468	312	69	244	4924	144	242	1855	700	86	775	1382	2724	34	192	297	478	217
6	0.2.14.1.1.2.1	Spirochaetales_unclassified	0	242	0	2	4	13	0	1	1	10	3	1	19	1	8	0	1	0	0	2	3	0	9	0	19	6	8	0	0	0	1	0	0	0	1	3	2	0	0	0	0	1	0	1	0	0	0
6	0.2.15.1.1.1.1	Cloacibacillus	0	1	0	0	0	0	0	0	0	0	0	0	0	0	0	0	0	0	0	0	0	0	0	0	0	0	0	0	0	0	0	0	0	0	0	0	0	0	0	0	0	0	0	0	0	0	0
6	0.2.15.1.1.1.2	Pyramidobacter	0	28	0	0	0	1	1	0	0	0	0	0	0	0	0	0	0	0	0	0	0	0	0	0	0	0	1	0	0	0	0	0	0	0	0	0	1	0	1	0	0	0	0	1	0	0	1
6	0.2.15.1.1.1.3	Synergistaceae_unclassified	0	2	0	0	0	0	0	0	0	0	0	0	0	0	0	0	0	0	0	0	0	0	0	0	0	0	0	0	0	0	0	0	0	0	0	0	0	0	0	0	0	0	0	0	0	0	0
6	0.2.15.1.1.1.4	Synergistes	0	17	1	1	0	0	0	0	0	0	0	0	0	0	0	0	0	0	0	0	0	0	0	0	0	0	0	0	0	0	0	0	0	0	0	0	0	0	0	0	1	0	0	0	0	0	0
6	0.2.16.1.1.1.1	Anaeroplasma	0	570	0	1	8	6	3	0	10	3	1	0	11	2	0	0	15	0	0	0	3	5	1	0	9	2	0	23	0	0	0	0	30	3	1	0	2	0	0	0	4	3	3	0	2	0	0
6	0.2.16.1.1.1.2	Anaeroplasmataceae_unclassified	0	1	0	0	0	0	0	0	0	0	0	0	0	0	0	0	0	0	0	0	0	0	0	0	0	0	0	0	0	0	0	0	0	0	0	0	0	0	0	0	0	0	0	0	0	0	0
6	0.2.16.1.2.1.1	Mollicutes_unclassified	0	151	0	0	1	2	0	0	0	0	0	0	0	0	0	0	0	0	0	0	0	0	0	0	0	0	0	8	13	1	0	0	4	4	0	0	0	0	0	0	0	0	0	0	0	0	1
6	0.2.16.1.3.1.1	Mycoplasma	0	160	0	0	0	0	0	0	0	0	0	0	0	0	0	0	1	1	0	2	0	0	0	2	0	0	0	0	0	0	3	1	0	0	0	0	0	2	0	0	0	1	6	0	0	0	0
6	0.2.16.1.3.1.2	Mycoplasmataceae_unclassified	0	1	0	0	0	0	0	0	0	0	0	0	0	0	0	0	0	0	0	0	0	0	0	0	0	0	0	0	0	0	0	0	0	0	0	0	0	0	0	0	0	0	0	0	0	0	0
6	0.2.16.1.3.1.3	Ureaplasma	0	26	0	0	0	0	0	0	0	0	0	0	0	0	0	0	0	1	0	0	0	0	0	0	0	0	1	0	0	0	0	0	0	1	0	0	0	0	0	0	0	0	1	0	0	2	0
6	0.2.17.1.1.1.1	Verrucomicrobia_unclassified	0	99	3	13	0	0	0	0	1	0	0	1	0	0	4	8	0	0	0	4	0	0	3	2	0	1	2	0	0	1	1	1	0	0	8	0	0	0	1	1	0	1	0	0	0	0	1
6	0.2.17.2.1.1.1	Opitutae_unclassified	0	25	0	0	0	0	3	0	0	0	0	0	0	0	0	0	0	0	0	0	0	0	0	0	0	0	0	0	0	0	0	0	0	0	0	0	0	0	0	0	0	0	0	0	0	0	0
6	0.2.17.2.2.1.1	Cerasicoccus	0	141	2	5	1	0	9	2	0	0	2	0	0	0	1	0	0	0	4	0	0	0	0	3	0	4	1	0	0	0	4	1	0	0	1	0	0	0	0	1	0	0	0	0	0	3	0
6	0.2.17.2.2.1.2	Puniceicoccaceae_unclassified	0	583	1	12	6	0	15	33	2	1	8	2	5	0	15	68	0	0	7	13	0	0	2	21	8	9	8	0	0	0	8	1	0	3	0	3	0	0	0	2	0	1	4	0	0	1	1
6	0.2.17.3.1.1.1	Spartobacteria_genera_incertae_sedis	0	1	0	0	0	0	0	0	0	0	0	0	0	0	0	0	0	0	0	1	0	0	0	0	0	0	0	0	0	0	0	0	0	0	0	0	0	0	0	0	0	0	0	0	0	0	0
6	0.2.17.4.1.1.1	5_genus_incertae_sedis	0	5404	113	96	47	33	709	82	16	1	40	29	29	1	91	83	45	7	15	33	2	1	112	83	22	10	41	9	12	12	59	7	5	20	42	62	28	2	21	88	1	2	25	57	5	13	19
6	0.2.17.5.1.1.1	Akkermansia	0	7153	66	137	17	24	59	82	2	31	32	9	16	52	52	119	58	1	102	100	1	14	18	0	6	29	741	0	2	1	45	20	86	9	206	2	71	10	70	61	17	26	38	32	4	2	92
6	0.2.17.5.1.1.2	Persicirhabdus	0	15	0	0	0	0	0	0	0	0	0	1	0	0	0	0	0	0	0	0	0	0	0	0	0	0	0	0	0	0	0	0	0	0	0	0	0	0	0	0	0	0	0	0	0	0	0
6	0.2.17.5.1.1.3	Verrucomicrobiaceae_unclassified	0	76301	319	756	275	516	375	2229	143	150	266	185	82	356	656	572	1871	9	343	690	73	51	426	104	52	488	1284	0	51	65	793	183	645	57	1306	162	1066	99	514	676	67	212	565	219	106	108	688
6	0.2.17.5.1.2.1	Verrucomicrobiales_unclassified	0	7	0	0	0	0	1	0	0	0	0	0	0	0	0	0	0	0	0	0	0	0	0	0	0	0	0	0	0	0	0	0	0	0	0	0	0	0	0	0	0	0	0	0	0	0	0
6	0.2.18.1.1.1.1	Bacteria_unclassified	0	531367	3586	5578	3802	3384	5333	4878	1719	2043	6339	1343	3909	3240	4371	3629	2112	1805	3924	4644	1190	1514	3319	3821	3173	2077	2471	1145	2443	2331	3064	936	2319	1317	3018	1736	2864	1764	2545	3715	2234	2703	1954	2272	1753	2447	4329
6	0.2.19.1.1.1.1	Streptophyta	0	31	0	0	0	0	0	0	0	0	0	1	0	0	0	0	0	0	1	0	0	0	0	0	0	0	0	0	0	1	0	0	0	0	1	0	0	0	0	0	0	0	0	0	0	0	0
6	0.2.20.1.1.1.1	Tumebacillus	0	1	0	0	0	0	0	0	0	0	0	0	0	0	0	0	0	0	0	0	0	0	0	0	0	0	0	0	0	0	0	0	0	0	0	0	0	0	0	0	0	0	0	0	0	0	0
6	0.2.20.1.1.2.1	Aeribacillus	0	6	0	2	0	0	0	0	0	0	0	0	1	0	0	0	1	0	0	0	0	0	0	0	0	0	0	0	0	0	0	0	0	1	0	0	0	0	0	0	0	0	0	0	0	0	0
6	0.2.20.1.1.2.2	Anoxybacillus	0	1	0	0	0	0	0	0	0	0	0	0	0	0	0	0	0	0	0	0	0	0	0	0	0	0	0	0	0	0	0	0	0	0	0	0	0	0	0	0	0	0	0	0	0	0	0
6	0.2.20.1.1.2.3	Bacillaceae_1_unclassified	0	26	0	0	0	1	0	0	0	0	0	0	0	0	2	0	1	2	0	0	0	0	0	0	1	0	0	0	1	0	0	0	2	1	1	0	0	0	0	0	0	0	0	0	0	0	1
6	0.2.20.1.1.2.4	Bacillus	0	111	2	1	2	1	2	2	0	0	0	1	2	0	3	4	2	4	4	0	2	3	0	0	0	1	1	0	0	0	1	1	6	4	1	0	1	0	0	1	0	0	0	0	2	0	0
6	0.2.20.1.1.2.5	Geobacillus	0	14	0	2	0	0	2	0	0	0	0	0	0	0	1	0	1	0	0	0	0	1	0	0	1	0	0	0	0	0	1	0	1	0	0	0	0	0	0	0	0	0	0	0	0	0	0
6	0.2.20.1.1.3.1	Amphibacillus	0	5	0	0	0	2	0	0	0	0	0	0	0	0	0	0	0	0	0	0	0	0	0	0	0	0	0	0	0	0	0	0	0	0	0	0	0	0	0	0	0	0	0	0	0	0	0
6	0.2.20.1.1.3.2	Bacillaceae_2_unclassified	0	114	0	1	0	20	2	0	0	0	0	0	0	0	0	0	3	2	1	1	0	0	2	1	0	0	0	0	2	1	0	0	1	0	0	0	0	0	0	1	0	0	0	0	0	0	0
6	0.2.20.1.1.3.3	Cerasibacillus	0	9	0	0	0	9	0	0	0	0	0	0	0	0	0	0	0	0	0	0	0	0	0	0	0	0	0	0	0	0	0	0	0	0	0	0	0	0	0	0	0	0	0	0	0	0	0
6	0.2.20.1.1.3.4	Gracilibacillus	0	2	0	2	0	0	0	0	0	0	0	0	0	0	0	0	0	0	0	0	0	0	0	0	0	0	0	0	0	0	0	0	0	0	0	0	0	0	0	0	0	0	0	0	0	0	0
6	0.2.20.1.1.3.5	Lentibacillus	0	6	0	0	0	6	0	0	0	0	0	0	0	0	0	0	0	0	0	0	0	0	0	0	0	0	0	0	0	0	0	0	0	0	0	0	0	0	0	0	0	0	0	0	0	0	0
6	0.2.20.1.1.3.6	Oceanobacillus	0	17	0	0	0	1	0	0	0	0	0	0	0	0	0	0	0	2	0	0	0	0	0	0	0	0	1	0	0	0	0	1	0	0	0	0	0	0	0	0	1	0	0	0	0	0	0
6	0.2.20.1.1.3.7	Ornithinibacillus	0	2	0	0	0	0	0	0	0	0	0	0	0	0	0	0	0	0	0	0	0	0	0	0	0	0	0	0	0	0	0	0	0	0	0	0	0	0	0	0	0	0	0	0	0	0	0
6	0.2.20.1.1.3.8	Terribacillus	0	1	0	0	0	0	0	0	0	0	0	0	0	0	0	0	0	0	0	0	1	0	0	0	0	0	0	0	0	0	0	0	0	0	0	0	0	0	0	0	0	0	0	0	0	0	0
6	0.2.20.1.1.3.9	Virgibacillus	0	12	0	1	0	0	0	0	0	0	0	0	0	0	0	0	0	0	0	0	0	0	0	0	0	0	0	0	0	0	0	0	0	0	0	0	0	0	0	0	0	0	0	0	0	0	0
6	0.2.20.1.1.4.1	Bacillales_unclassified	0	1522	12	35	22	19	9	3	3	4	15	1	11	3	4	4	11	19	33	2	5	9	20	8	10	3	2	2	12	7	29	5	10	5	2	4	6	0	0	3	0	1	5	9	3	1	4
6	0.2.20.1.1.5.1	Brevibacillus	0	97	0	1	0	0	0	1	1	0	0	0	3	0	0	0	0	1	0	1	0	2	0	0	0	0	0	0	1	0	0	1	2	0	0	3	0	0	1	1	0	0	0	2	2	0	0
6	0.2.20.1.1.5.2	Cohnella	0	4	0	0	0	0	0	0	0	0	0	0	0	0	0	0	0	0	0	0	0	1	0	0	0	0	0	0	1	0	0	0	0	1	0	0	0	0	0	0	0	0	0	0	0	0	0
6	0.2.20.1.1.5.3	Fontibacillus	0	3	0	0	0	0	0	0	0	0	1	0	0	0	0	0	0	0	0	0	0	1	0	0	0	0	0	0	0	0	0	0	0	0	0	0	0	0	0	0	0	0	0	0	0	0	0
6	0.2.20.1.1.5.4	Paenibacillaceae_1_unclassified	0	33	0	0	0	0	0	0	0	0	0	0	1	0	0	0	1	1	0	0	0	0	0	0	0	0	0	0	0	0	0	1	0	1	1	0	0	0	1	1	0	0	0	0	0	0	0
6	0.2.20.1.1.5.5	Paenibacillus	0	285	0	0	10	1	4	1	1	0	1	1	2	0	3	0	3	1	2	2	2	1	0	0	0	2	1	0	3	1	0	1	2	1	3	3	0	0	2	5	0	1	0	4	3	1	0
6	0.2.20.1.1.5.6	Thermobacillus	0	40	0	0	0	0	0	0	0	0	1	0	0	0	0	0	1	0	0	0	0	0	0	0	0	0	1	0	0	0	0	0	0	0	0	0	2	0	0	2	0	0	0	2	0	0	0
6	0.2.20.1.1.6.1	Aneurinibacillus	0	56	0	0	0	0	0	0	0	0	0	0	0	0	0	0	0	0	0	0	0	0	0	0	0	0	0	0	0	0	0	0	0	0	0	1	0	0	0	1	0	0	0	2	3	0	1
6	0.2.20.1.1.7.1	Caryophanon	0	5	0	0	0	0	1	0	0	0	0	0	0	0	0	0	0	0	0	0	0	0	0	0	0	0	0	0	0	0	0	0	0	0	0	0	0	0	0	0	0	0	0	0	0	0	0
6	0.2.20.1.1.7.2	Kurthia	0	635	5	29	0	0	7	6	0	0	26	1	0	0	0	3	0	0	50	2	0	0	11	10	0	0	6	0	0	0	19	2	0	0	0	0	0	0	1	0	0	0	3	0	0	0	0
6	0.2.20.1.1.7.3	Lysinibacillus	0	784	3	42	4	0	2	1	0	0	21	1	0	0	1	6	0	0	44	2	0	0	16	6	0	0	2	0	1	0	34	18	0	0	0	0	0	0	0	0	0	0	3	1	0	0	1
6	0.2.20.1.1.7.4	Planococcaceae_incertae_sedis	0	142	1	1	1	0	1	0	0	0	0	0	0	0	0	0	1	0	0	0	0	0	0	0	0	1	0	0	1	0	1	0	0	0	0	24	0	0	0	5	0	0	0	12	0	0	0
6	0.2.20.1.1.7.5	Planococcaceae_unclassified	0	2340	10	54	18	8	4	24	6	1	54	3	7	0	1	8	2	0	130	7	0	0	29	13	3	7	53	0	1	0	64	15	3	2	1	18	7	0	11	4	1	0	2	9	1	0	2
6	0.2.20.1.1.7.6	Psychrobacillus	0	1	0	0	0	0	0	0	0	0	0	0	0	0	0	0	0	0	0	0	0	0	0	0	0	0	0	0	0	0	0	0	0	0	0	1	0	0	0	0	0	0	0	0	0	0	0
6	0.2.20.1.1.7.7	Rummeliibacillus	0	44	0	0	1	0	0	0	0	0	0	0	4	0	0	0	1	3	0	0	0	0	0	0	0	0	0	0	0	0	0	0	0	0	0	0	1	0	0	2	0	0	0	0	0	0	0
6	0.2.20.1.1.7.8	Sporosarcina	0	14	0	1	0	0	0	0	0	0	0	0	0	0	0	0	0	1	0	0	0	0	0	0	0	0	0	0	0	0	0	0	0	0	0	3	0	0	0	0	0	0	0	0	0	0	0
6	0.2.20.1.1.7.9	Ureibacillus	0	82	1	5	1	1	4	0	0	3	0	0	1	0	0	0	3	3	5	1	0	2	0	1	2	0	1	0	0	2	1	0	0	2	0	0	0	0	0	2	0	0	0	0	0	0	0
6	0.2.20.1.1.7.10	Viridibacillus	0	9	0	0	0	0	0	0	0	0	0	0	0	0	0	0	0	0	0	0	0	0	0	0	0	0	0	0	0	0	0	0	0	0	0	0	0	0	0	0	0	0	0	0	0	0	0
6	0.2.20.1.1.8.1	Sporolactobacillaceae_incertae_sedis	0	2	0	0	0	0	0	0	0	0	0	0	0	0	0	0	0	0	0	0	0	0	0	0	0	0	0	0	0	0	0	0	0	0	0	0	0	0	0	0	0	0	0	0	0	0	0
6	0.2.20.1.1.9.1	Jeotgalicoccus	0	1	0	0	0	0	0	0	0	0	0	0	0	0	0	0	0	0	0	0	0	0	0	0	0	0	0	0	0	0	0	0	0	0	0	0	0	0	0	0	0	0	0	0	0	0	0
6	0.2.20.1.1.9.2	Staphylococcus	0	7	0	0	0	0	0	0	0	0	1	0	0	0	0	0	0	0	0	0	0	0	0	0	0	0	0	0	0	0	0	0	0	0	0	0	0	0	0	0	1	0	0	0	0	0	0
6	0.2.20.1.1.10.1	Desmospora	0	3	0	0	0	0	0	0	0	0	0	0	0	0	0	0	0	0	0	0	0	0	0	0	0	0	0	0	0	0	0	0	0	0	0	0	0	0	0	0	0	0	0	0	0	0	0
6	0.2.20.1.1.10.2	Laceyella	0	5	0	0	0	0	0	0	0	0	0	0	0	0	1	0	0	0	1	0	0	0	0	0	0	0	0	0	0	1	0	0	1	0	0	0	0	0	0	0	0	0	0	0	0	0	0
6	0.2.20.1.1.10.3	Thermoactinomyces	0	81	0	0	2	0	0	0	1	1	0	0	1	0	1	0	2	2	1	2	1	3	0	0	0	1	0	0	4	2	0	0	1	1	0	0	0	1	0	0	0	0	0	2	0	0	1
6	0.2.20.1.1.10.4	Thermoactinomycetaceae_1_unclassified	0	1	0	0	0	0	0	0	0	0	0	0	0	0	0	0	0	0	0	0	0	0	0	0	0	0	0	0	0	0	0	0	0	0	0	0	0	0	0	0	0	0	0	0	0	0	0
6	0.2.20.1.1.11.1	Planifilum	0	6	0	0	1	0	0	0	0	0	0	0	0	0	0	0	0	0	0	0	0	1	0	0	0	0	0	0	0	1	0	0	0	1	0	0	0	0	0	0	0	0	0	0	1	1	0
6	0.2.20.1.2.1.1	Bacilli_unclassified	0	41	0	0	1	0	3	0	0	0	0	0	0	0	0	0	0	1	0	0	0	0	0	0	0	0	0	0	0	0	3	0	0	1	0	0	0	0	0	0	0	1	0	0	0	0	0
6	0.2.20.1.3.1.1	Aerococcaceae_unclassified	0	5	0	0	0	0	0	0	0	0	0	0	0	0	0	0	0	0	0	0	0	0	0	0	0	0	0	0	0	0	0	0	0	0	0	1	0	0	0	0	0	0	0	0	0	0	0
6	0.2.20.1.3.1.2	Aerococcus	0	6	0	0	0	0	0	0	0	0	0	0	0	0	0	0	0	0	0	0	0	1	0	0	0	0	0	0	0	0	0	0	0	0	0	0	0	0	0	0	0	0	0	0	0	0	0
6	0.2.20.1.3.1.3	Facklamia	0	1	0	0	0	0	0	0	0	0	0	0	0	0	0	0	0	0	0	0	0	0	0	0	0	0	0	0	0	0	0	0	0	0	0	0	0	0	0	0	0	0	0	0	0	0	0
6	0.2.20.1.3.2.1	Atopostipes	0	5	0	0	0	0	0	0	0	0	0	0	0	0	0	0	0	0	0	0	0	0	0	0	0	0	0	0	0	0	0	0	0	0	0	0	0	0	0	0	0	0	0	0	0	0	0
6	0.2.20.1.3.2.2	Carnobacteriaceae_unclassified	0	7	0	0	0	0	0	0	0	0	0	0	0	0	0	0	0	1	0	6	0	0	0	0	0	0	0	0	0	0	0	0	0	0	0	0	0	0	0	0	0	0	0	0	0	0	0
6	0.2.20.1.3.2.3	Carnobacterium	0	2	1	0	0	0	0	0	0	0	0	0	0	0	0	0	0	0	0	1	0	0	0	0	0	0	0	0	0	0	0	0	0	0	0	0	0	0	0	0	0	0	0	0	0	0	0
6	0.2.20.1.3.2.4	Desemzia	0	1	0	0	0	0	0	0	0	0	0	0	0	0	0	0	0	0	0	0	0	0	0	0	0	0	0	0	0	0	0	0	0	0	0	0	0	0	0	0	0	0	0	0	0	0	0
6	0.2.20.1.3.2.5	Trichococcus	0	1	0	0	0	0	0	0	0	0	0	0	0	0	0	0	0	0	0	1	0	0	0	0	0	0	0	0	0	0	0	0	0	0	0	0	0	0	0	0	0	0	0	0	0	0	0
6	0.2.20.1.3.3.1	Enterococcaceae_unclassified	0	4	0	0	0	0	0	0	0	0	0	0	0	0	0	0	0	0	0	0	0	0	0	0	0	0	0	0	0	0	0	0	0	0	0	0	0	0	0	0	0	0	0	0	0	0	0
6	0.2.20.1.3.3.2	Enterococcus	0	112	1	0	1	0	0	1	0	0	0	0	0	0	0	0	0	1	0	0	0	0	1	0	0	0	0	1	0	0	0	0	0	1	0	0	1	0	0	0	0	0	0	0	1	0	0
6	0.2.20.1.3.4.1	Lactobacillaceae_unclassified	0	33	0	0	0	0	0	0	0	1	0	0	0	0	0	0	0	0	0	0	0	0	0	0	0	0	0	0	0	0	0	0	0	0	0	0	1	0	0	0	0	0	0	0	2	1	0
6	0.2.20.1.3.4.2	Lactobacillus	0	723	1	3	6	0	0	0	0	1	5	0	5	1	0	0	7	48	1	3	14	3	1	3	4	1	0	9	6	2	2	0	1	2	3	0	11	3	2	1	3	1	0	2	11	3	1
6	0.2.20.1.3.4.3	Pediococcus	0	3	0	0	0	0	0	0	0	0	0	0	0	0	0	0	0	0	0	0	0	0	0	0	0	0	0	0	0	0	0	0	0	0	0	0	0	0	0	0	0	0	0	0	0	0	0
6	0.2.20.1.3.5.1	Lactobacillales_unclassified	0	59	0	0	0	0	0	2	0	0	0	0	0	0	0	0	2	1	0	0	0	3	0	0	0	0	1	0	0	0	1	0	0	0	0	0	0	0	0	1	0	0	0	0	1	1	0
6	0.2.20.1.3.6.1	Leuconostoc	0	1	0	0	0	0	0	0	0	0	0	0	0	0	0	0	0	0	0	0	0	0	0	0	0	0	0	0	0	0	0	0	0	0	0	0	0	0	0	0	0	0	0	0	0	0	0
6	0.2.20.1.3.6.2	Weissella	0	36	2	0	0	0	0	0	0	0	0	0	0	0	0	0	0	0	0	0	0	0	0	0	0	0	0	0	0	0	0	0	0	0	0	0	0	0	0	0	0	0	0	0	0	0	0
6	0.2.20.1.3.7.1	Lactococcus	0	2	0	0	0	0	0	0	0	0	0	0	0	0	0	0	0	0	0	0	0	0	0	0	0	0	0	0	0	0	0	0	0	0	0	0	0	0	0	0	0	0	0	0	0	0	0
6	0.2.20.1.3.7.2	Streptococcaceae_unclassified	0	2	0	0	0	0	0	0	0	0	0	0	0	0	0	0	0	0	0	0	0	0	0	0	0	0	0	0	0	0	0	0	0	0	0	0	0	0	0	0	0	0	0	0	0	0	0
6	0.2.20.1.3.7.3	Streptococcus	0	685	0	0	2	0	3	1	6	1	14	2	1	0	0	2	5	0	4	5	0	0	2	4	0	0	6	350	0	1	4	0	0	0	0	0	0	0	0	0	1	0	0	0	1	0	0
6	0.2.20.2.1.1.1	Clostridia_unclassified	0	86500	732	1141	558	444	824	687	268	266	532	198	654	516	612	309	348	178	511	594	193	130	579	658	597	282	401	18	145	255	474	178	559	154	616	276	557	332	660	511	288	656	328	517	255	417	750
6	0.2.20.2.2.1.1	Anaerobacter	0	4	0	0	0	0	0	0	0	0	0	0	0	0	0	0	0	0	0	0	0	0	0	0	0	0	0	0	0	0	0	0	0	0	0	0	0	0	0	0	0	0	0	0	0	0	0
6	0.2.20.2.2.1.2	Anaerosporobacter	0	12	0	0	0	0	0	0	0	0	0	0	0	0	0	0	0	0	0	0	0	0	0	0	0	0	0	0	0	0	0	0	0	0	0	0	0	0	0	0	0	0	0	0	0	0	0
6	0.2.20.2.2.1.3	Clostridiaceae_1_unclassified	0	1664	5	7	2	11	3	2	14	0	0	4	10	2	0	4	4	9	0	16	12	8	3	13	4	9	7	16	11	5	0	6	11	23	5	0	12	5	0	1	8	5	0	7	33	5	1
6	0.2.20.2.2.1.4	Clostridium_sensu_stricto	0	54046	96	331	73	248	115	95	245	11	35	30	227	129	20	55	169	279	31	352	509	401	48	607	216	138	108	535	766	179	24	91	170	703	20	37	429	287	92	83	297	96	3	124	1477	355	2
6	0.2.20.2.2.1.5	Sarcina	0	2	0	0	0	0	0	0	0	0	0	0	0	0	0	0	0	0	0	0	0	0	0	0	0	0	0	0	0	0	0	0	0	0	0	0	0	0	0	0	0	0	0	0	0	0	0
6	0.2.20.2.2.2.1	Clostridiaceae_2_unclassified	0	4	0	0	0	0	0	0	0	0	0	0	0	0	0	0	0	0	0	0	0	0	0	0	0	0	0	0	0	0	0	0	0	0	0	0	0	0	0	0	0	0	0	0	0	0	0
6	0.2.20.2.2.2.2	Natronincola	0	1	0	0	0	0	0	0	0	0	0	0	0	0	0	0	0	0	0	0	0	0	0	0	0	0	0	0	0	0	0	0	0	0	0	0	0	0	0	0	0	0	0	0	0	0	0
6	0.2.20.2.2.3.1	Thermoanaerobacterium	0	3	0	0	0	0	0	0	0	0	0	0	0	0	0	0	0	0	0	0	0	0	0	0	0	0	0	0	0	0	0	0	0	0	0	0	0	0	0	0	0	0	0	0	0	0	1
6	0.2.20.2.2.4.1	Anaerococcus	0	13	0	0	0	0	0	0	0	0	0	0	0	0	0	0	2	0	0	0	0	2	1	0	0	0	0	0	0	0	0	0	0	0	0	0	0	0	0	0	0	0	0	0	1	0	0
6	0.2.20.2.2.4.2	Clostridiales_Incertae_Sedis_XI_unclassified	0	2	0	0	0	0	0	0	0	0	0	0	0	0	0	0	0	0	0	0	0	0	0	0	0	0	0	0	0	0	0	0	0	0	0	0	0	0	0	0	0	0	0	0	0	0	0
6	0.2.20.2.2.4.3	Finegoldia	0	6	0	0	0	0	0	0	0	0	0	0	0	0	0	0	0	0	0	2	0	0	0	0	0	0	0	0	0	0	0	0	0	0	0	0	0	0	0	0	1	0	0	0	0	0	0
6	0.2.20.2.2.4.4	Gallicola	0	2	0	0	0	0	0	0	0	0	0	0	0	0	0	0	0	0	0	0	0	0	0	0	0	0	0	0	0	0	0	0	0	0	0	0	0	0	0	0	0	0	0	0	0	0	0
6	0.2.20.2.2.4.5	Helcococcus	0	33	0	0	2	0	0	0	0	0	0	0	0	0	0	0	0	0	1	14	1	0	1	0	0	0	0	0	0	0	0	1	0	0	0	0	1	0	1	0	1	1	0	0	0	0	0
6	0.2.20.2.2.4.6	Parvimonas	0	5	0	0	0	0	0	0	0	0	0	0	0	0	0	0	0	0	0	0	0	0	0	0	0	0	0	0	0	0	0	0	0	0	0	0	0	0	0	0	0	0	0	0	0	0	0
6	0.2.20.2.2.4.7	Peptoniphilus	0	2	0	0	0	0	0	0	0	0	0	0	0	0	0	0	0	0	0	0	0	0	0	0	0	0	0	0	0	0	0	0	0	0	0	0	0	0	0	0	0	0	0	0	0	0	0
6	0.2.20.2.2.4.8	Sedimentibacter	0	4	0	0	0	0	0	1	0	0	0	1	0	0	0	0	0	0	0	0	0	0	0	0	0	0	0	0	0	0	0	0	0	0	0	0	0	0	0	0	0	0	0	0	0	0	0
6	0.2.20.2.2.4.9	Sporanaerobacter	0	1	0	0	0	0	0	0	0	0	0	0	0	0	0	0	0	0	0	0	0	0	0	0	0	0	0	0	0	0	0	0	0	0	0	0	0	0	0	0	0	0	0	0	0	0	0
6	0.2.20.2.2.4.10	Tepidimicrobium	0	3	0	0	0	0	1	0	0	0	0	0	0	0	0	0	0	0	0	0	0	0	0	0	0	0	0	0	0	0	0	0	0	0	0	0	0	0	0	0	0	0	0	0	0	0	0
6	0.2.20.2.2.4.11	Tissierella	0	2	0	0	0	1	0	0	0	0	0	0	0	0	0	0	0	0	0	0	0	0	0	0	0	0	0	0	0	0	0	0	0	0	0	0	0	0	0	0	0	0	0	0	0	0	0
6	0.2.20.2.2.5.1	Guggenheimella	0	1	0	0	0	0	0	0	0	0	0	0	0	0	0	0	0	0	0	0	0	0	0	0	0	0	0	0	0	0	0	0	0	0	0	0	0	0	0	0	0	0	0	0	0	0	0
6	0.2.20.2.2.6.1	Anaerovorax	0	40	0	0	0	0	4	0	0	0	0	0	1	0	0	0	0	0	0	0	0	0	1	1	0	0	1	0	0	0	0	0	0	0	1	1	0	0	0	0	0	0	0	0	0	0	0
6	0.2.20.2.2.6.2	Clostridiales_Incertae_Sedis_XIII_unclassified	0	12009	29	18	177	124	28	21	10	3	40	2	148	4	9	23	8	130	7	17	69	1	45	22	154	60	17	4	80	86	7	5	6	13	30	13	141	59	226	172	117	88	13	6	328	109	295
6	0.2.20.2.2.6.3	Mogibacterium	0	5663	69	99	44	3	21	25	22	9	43	11	22	21	22	24	68	63	29	67	35	20	64	32	19	12	41	21	44	24	32	9	40	57	55	19	58	11	48	24	21	24	27	3	64	16	45
6	0.2.20.2.2.7.1	Symbiobacterium	0	22	0	0	2	0	1	0	0	0	0	0	0	1	0	0	0	0	0	0	0	0	0	0	0	0	0	0	1	0	0	0	0	0	0	0	0	0	0	0	0	0	0	0	1	0	0
6	0.2.20.2.2.8.1	Clostridiales_unclassified	0	1455954	12543	12994	10839	7144	10413	10500	7626	4943	11138	4298	9049	8548	6978	6230	8657	7470	8749	13199	5687	4012	8356	8441	7054	4493	7454	4658	7999	6191	7300	5345	7330	10266	8276	3920	7429	5166	7532	8222	7410	6880	6127	8213	7753	6141	10862
6	0.2.20.2.2.9.1	Anaerofustis	0	191	2	4	1	0	2	1	0	0	1	2	2	0	0	0	0	0	1	2	1	0	0	0	0	0	4	0	0	3	1	0	0	0	2	2	2	0	1	1	2	0	0	0	1	0	2
6	0.2.20.2.2.9.2	Eubacteriaceae_unclassified	0	129	5	1	2	0	2	0	0	0	1	0	3	0	0	0	0	0	0	0	0	0	0	3	0	0	0	0	0	0	0	0	0	0	0	0	2	0	4	0	1	0	0	0	4	0	0
6	0.2.20.2.2.9.3	Eubacterium	0	2442	48	59	58	4	1	4	1	6	3	11	17	0	27	5	1	0	0	3	5	5	3	23	28	0	2	0	10	11	2	1	3	0	24	0	17	16	22	2	30	17	27	6	35	14	17
6	0.2.20.2.2.9.4	Garciella	0	5	0	0	0	0	0	0	0	0	0	0	0	0	0	0	0	0	0	0	0	0	0	0	0	0	0	0	0	0	0	0	0	0	0	0	1	0	0	0	0	0	0	0	0	0	0
6	0.2.20.2.2.9.5	Pseudoramibacter	0	3	0	0	0	2	0	0	0	0	0	0	0	0	0	0	0	0	0	0	0	0	0	0	0	0	0	0	0	0	0	0	1	0	0	0	0	0	0	0	0	0	0	0	0	0	0
6	0.2.20.2.2.10.1	Gracilibacteraceae_unclassified	0	1	0	0	0	0	0	0	0	0	0	0	0	0	0	0	0	0	0	0	0	0	0	0	0	0	0	0	0	0	0	0	0	0	0	0	0	0	0	0	0	0	0	0	0	0	0
6	0.2.20.2.2.10.2	Lutispora	0	4	0	0	0	0	0	0	0	0	0	0	0	0	0	0	0	0	0	0	0	0	0	0	0	0	0	0	0	0	0	0	0	0	0	0	0	0	0	0	0	0	0	0	0	0	0
6	0.2.20.2.2.11.1	Murdochiella	0	1	0	0	0	0	0	0	0	0	0	0	0	0	0	0	0	0	0	0	0	0	0	0	0	0	0	0	0	0	0	0	0	0	0	0	0	0	0	0	0	0	0	0	0	0	0
6	0.2.20.2.2.12.1	Acetitomaculum	0	40	0	0	0	1	0	0	0	0	0	0	2	1	0	0	0	0	0	0	0	0	0	0	3	0	0	0	0	0	0	0	0	0	3	0	0	0	0	0	0	0	0	0	0	2	0
6	0.2.20.2.2.12.2	Anaerostipes	0	63	0	0	0	3	0	0	2	0	0	0	0	2	0	0	0	4	0	1	0	2	0	0	1	0	0	4	2	0	0	0	0	6	0	0	0	3	0	0	0	0	0	0	0	0	1
6	0.2.20.2.2.12.3	Blautia	0	8891	81	32	84	87	11	27	43	36	22	4	102	56	44	22	24	92	24	83	222	33	31	19	94	57	22	120	179	25	39	28	35	95	33	11	77	25	36	30	75	51	10	36	125	32	26
6	0.2.20.2.2.12.4	Butyrivibrio	0	208	1	2	1	0	0	1	2	0	0	1	1	1	2	0	0	0	2	4	0	0	1	2	1	0	1	9	2	5	0	0	0	2	3	0	0	0	1	1	0	1	0	2	3	0	1
6	0.2.20.2.2.12.5	Cellulosilyticum	0	9327	10	187	46	42	3	28	49	5	11	6	46	11	9	7	28	60	4	57	90	66	25	22	42	10	5	153	179	25	6	10	19	127	17	17	64	38	29	35	41	19	0	110	274	50	1
6	0.2.20.2.2.12.6	Clostridium_XlVa	0	56746	228	390	470	566	159	348	368	197	386	96	683	453	256	228	100	245	314	471	602	550	190	182	579	313	291	961	989	381	212	115	371	1531	162	94	166	100	224	198	281	160	225	253	412	253	183
6	0.2.20.2.2.12.7	Clostridium_XlVb	0	41018	396	574	494	259	319	498	325	63	555	163	382	125	323	212	68	290	316	487	54	107	433	353	414	114	363	245	219	93	301	98	97	244	248	288	117	74	455	369	214	48	266	331	86	173	519
6	0.2.20.2.2.12.8	Coprococcus	0	2817	4	2	6	4	1	4	2	12	7	3	7	1	8	10	1	47	3	2	32	7	2	0	3	9	8	18	46	18	18	1	11	24	6	1	3	8	13	7	48	56	22	2	27	25	12
6	0.2.20.2.2.12.9	Dorea	0	10739	110	25	122	15	60	151	79	28	223	17	69	23	65	74	119	43	87	101	13	35	76	65	58	40	138	0	29	10	128	29	39	71	47	40	31	36	134	62	51	42	81	17	28	36	115
6	0.2.20.2.2.12.10	Hespellia	0	42	0	1	0	0	0	0	0	0	1	0	1	0	0	0	0	0	0	0	4	11	0	0	0	1	0	0	0	0	0	0	0	0	1	0	0	0	0	0	0	0	0	0	0	0	0
6	0.2.20.2.2.12.11	Howardella	0	10	0	0	0	0	0	0	0	0	0	0	0	0	0	0	0	0	0	0	0	0	0	0	0	0	0	0	0	0	0	0	0	0	0	0	0	0	0	0	1	0	0	0	0	0	0
6	0.2.20.2.2.12.12	Lachnobacterium	0	6	0	0	1	0	0	0	0	0	0	0	0	0	0	0	1	0	0	0	0	0	0	0	0	0	0	1	0	0	0	0	0	0	0	0	0	0	0	0	0	0	0	0	0	1	0
6	0.2.20.2.2.12.13	Lachnospira	0	18	0	0	0	0	0	0	0	0	0	0	0	0	0	0	0	0	0	0	0	0	0	0	0	0	0	0	0	0	0	0	0	0	0	0	0	0	0	0	0	0	0	0	0	0	1
6	0.2.20.2.2.12.14	Lachnospiracea_incertae_sedis	0	2031	32	11	32	8	8	6	13	2	11	6	16	6	3	13	1	7	9	14	1	1	18	18	18	8	9	40	69	21	17	7	1	95	8	9	0	6	4	7	15	2	20	15	20	8	8
6	0.2.20.2.2.12.15	Lachnospiraceae_unclassified	0	476083	2677	3183	3690	2666	2072	2885	3906	1344	2254	650	5667	3118	2384	1361	1397	3211	1973	3947	2881	2161	1865	1548	5427	2344	2240	6554	10194	4055	2512	1260	2398	12732	2327	1091	2288	1250	2290	2323	2568	1777	1580	2104	4097	2477	2184
6	0.2.20.2.2.12.16	Lactonifactor	0	12	0	0	0	0	1	0	0	0	0	0	0	0	0	0	0	0	0	0	0	0	0	0	0	0	0	0	0	0	0	0	0	0	0	0	0	0	0	0	0	0	0	0	0	0	0
6	0.2.20.2.2.12.17	Moryella	0	6	0	0	0	0	0	0	0	0	0	0	0	0	0	0	0	0	0	0	0	0	0	0	0	0	0	0	0	0	0	0	0	0	0	0	0	0	0	0	0	0	0	0	0	0	0
6	0.2.20.2.2.12.18	Oribacterium	0	5	0	0	0	0	0	0	0	0	0	0	0	0	0	0	0	0	0	0	0	0	0	0	0	0	0	0	0	0	0	0	0	0	0	0	0	0	0	0	0	0	0	0	0	0	0
6	0.2.20.2.2.12.19	Parasporobacterium	0	3	1	0	0	0	0	0	0	0	0	0	0	0	0	0	0	0	0	1	0	0	0	0	0	0	0	0	0	0	0	0	0	0	0	0	0	0	0	0	0	0	0	0	0	0	0
6	0.2.20.2.2.12.20	Pseudobutyrivibrio	0	276	0	1	0	0	0	0	2	2	0	1	0	7	1	0	0	1	0	1	0	0	0	0	0	1	0	1	20	5	0	0	0	3	0	0	0	0	0	2	0	0	0	0	4	0	1
6	0.2.20.2.2.12.21	Robinsoniella	0	1	0	0	0	0	0	0	0	0	0	0	0	0	0	0	0	0	0	0	0	0	0	0	0	0	0	0	0	0	0	0	0	0	0	0	0	0	0	0	0	0	0	0	0	0	0
6	0.2.20.2.2.12.22	Roseburia	0	56755	348	144	353	1061	141	325	304	270	580	65	222	299	327	407	19	660	436	380	1422	421	251	313	198	781	320	670	3118	1092	528	102	47	565	350	68	144	186	300	209	264	199	368	140	194	247	248
6	0.2.20.2.2.12.23	Syntrophococcus	0	314	3	5	3	0	0	3	0	0	3	0	0	1	1	1	1	1	0	7	1	0	1	2	0	1	0	0	0	1	3	0	1	2	5	2	6	0	3	0	0	1	4	0	5	0	1
6	0.2.20.2.2.13.1	Desulfitobacterium	0	1	0	0	0	0	0	0	0	0	0	0	1	0	0	0	0	0	0	0	0	0	0	0	0	0	0	0	0	0	0	0	0	0	0	0	0	0	0	0	0	0	0	0	0	0	0
6	0.2.20.2.2.13.2	Desulfosporosinus	0	2	0	0	0	0	0	0	0	0	0	0	0	0	0	0	0	2	0	0	0	0	0	0	0	0	0	0	0	0	0	0	0	0	0	0	0	0	0	0	0	0	0	0	0	0	0
6	0.2.20.2.2.13.3	Peptococcaceae_1_unclassified	0	2	0	0	0	0	0	0	0	0	0	0	0	0	0	1	0	0	0	0	0	0	0	0	0	0	0	0	0	0	0	0	0	0	0	0	0	0	0	0	0	0	0	0	0	0	0
6	0.2.20.2.2.13.4	Peptococcus	0	1	0	0	0	0	0	0	0	0	0	0	0	0	0	0	0	0	0	0	0	0	0	0	0	0	0	0	0	0	0	0	0	0	0	0	0	0	0	0	0	0	0	0	0	1	0
6	0.2.20.2.2.14.1	Desulfotomaculum	0	1	0	0	0	0	0	0	0	0	0	0	0	0	0	0	0	0	0	0	0	0	0	0	0	0	1	0	0	0	0	0	0	0	0	0	0	0	0	0	0	0	0	0	0	0	0
6	0.2.20.2.2.14.2	Sporotomaculum	0	2	0	0	0	0	0	0	0	0	0	0	0	0	0	0	0	0	0	0	0	0	0	2	0	0	0	0	0	0	0	0	0	0	0	0	0	0	0	0	0	0	0	0	0	0	0
6	0.2.20.2.2.15.1	Clostridium_XI	0	107455	204	555	337	538	161	327	263	46	187	112	459	187	105	167	483	323	121	1291	929	627	115	118	449	98	58	611	905	253	47	110	209	937	229	68	1308	1073	172	163	148	508	51	362	1810	578	16
6	0.2.20.2.2.15.2	Filifactor	0	2	0	0	0	0	0	0	0	0	0	0	0	0	0	0	0	0	0	0	0	0	0	0	0	0	0	0	0	0	0	0	0	0	0	0	0	0	0	0	0	0	0	0	0	0	0
6	0.2.20.2.2.15.3	Peptostreptococcaceae_incertae_sedis	0	1	0	0	0	0	0	0	0	0	0	0	0	0	0	0	0	0	0	0	0	0	0	0	0	0	0	0	0	0	0	0	0	0	0	0	0	0	0	0	0	0	0	0	0	0	0
6	0.2.20.2.2.15.4	Peptostreptococcaceae_unclassified	0	13452	27	99	43	61	19	29	38	5	19	10	50	27	13	30	137	42	16	167	85	66	11	13	55	12	17	50	74	23	7	10	76	134	23	6	159	71	13	23	19	57	11	40	259	66	1
6	0.2.20.2.2.15.5	Peptostreptococcus	0	1	0	0	0	0	0	0	0	0	0	0	0	0	0	0	0	0	0	0	0	0	0	0	0	0	0	0	0	0	0	0	0	0	0	0	0	0	0	0	0	0	0	0	0	0	0
6	0.2.20.2.2.16.1	Acetanaerobacterium	0	123	0	1	2	0	0	1	1	0	1	0	1	0	1	0	0	0	4	3	4	0	1	0	1	2	2	2	0	2	1	1	0	1	0	0	0	0	0	0	0	0	6	0	0	1	0
6	0.2.20.2.2.16.2	Acetivibrio	0	197	1	5	2	0	3	2	2	0	1	2	3	1	0	2	0	0	6	3	1	0	6	2	0	0	1	0	0	0	0	3	0	0	0	1	0	0	2	0	2	0	1	1	1	0	4
6	0.2.20.2.2.16.3	Anaerofilum	0	15	0	0	0	0	0	0	0	0	0	0	0	0	0	0	0	0	0	0	0	0	0	0	0	0	0	0	0	0	0	0	0	0	0	0	0	1	0	0	0	1	0	0	0	0	0
6	0.2.20.2.2.16.4	Anaerotruncus	0	107	0	0	0	0	0	0	0	0	0	0	1	1	0	0	0	0	0	0	0	1	1	0	0	0	0	0	0	0	0	0	18	8	0	0	1	0	0	0	0	0	0	0	1	0	2
6	0.2.20.2.2.16.5	Butyricicoccus	0	1469	0	16	2	5	0	3	15	2	9	9	2	9	4	3	1	5	1	11	3	2	0	0	0	1	0	18	21	9	14	8	0	5	2	1	1	2	7	8	4	1	38	28	2	4	6
6	0.2.20.2.2.16.6	Clostridium_III	0	104	4	0	0	2	0	1	0	0	4	0	0	1	0	0	0	0	0	1	0	0	0	0	0	2	0	0	0	0	0	3	0	0	4	0	1	0	0	0	0	0	0	0	0	0	4
6	0.2.20.2.2.16.7	Clostridium_IV	0	58066	676	708	339	255	528	626	235	168	536	205	301	142	381	179	285	80	445	791	150	118	430	441	211	161	235	41	127	152	345	99	492	73	443	163	312	220	520	444	281	323	307	515	119	306	493
6	0.2.20.2.2.16.8	Ethanoligenens	0	30	0	0	0	0	0	0	0	0	0	0	0	0	0	2	0	0	0	0	0	0	0	0	0	0	0	0	0	0	0	0	0	0	1	0	0	0	0	0	0	0	0	0	0	0	0
6	0.2.20.2.2.16.9	Faecalibacterium	0	1538	8	29	4	2	29	28	2	4	10	0	50	3	15	0	1	0	52	2	2	3	10	31	52	3	31	42	15	1	10	6	3	6	15	3	3	0	4	7	5	2	13	12	2	1	35
6	0.2.20.2.2.16.10	Flavonifractor	0	30707	294	680	34	151	376	555	285	76	461	165	177	70	255	297	14	15	301	411	11	65	268	162	167	66	291	37	215	107	274	109	16	138	213	19	5	2	387	22	8	95	40	29	23	168	282
6	0.2.20.2.2.16.11	Hydrogenoanaerobacterium	0	97	2	2	1	2	0	1	0	0	1	0	0	1	0	0	0	0	0	0	0	0	0	0	1	0	1	0	0	1	0	0	3	1	0	0	0	0	0	0	0	0	0	1	0	2	0
6	0.2.20.2.2.16.12	Oscillibacter	0	82989	712	1075	623	313	804	782	578	162	823	359	548	360	533	400	294	231	476	715	75	259	650	518	536	266	333	136	184	135	435	131	364	404	444	301	276	290	653	370	386	183	393	437	127	240	987
6	0.2.20.2.2.16.13	Papillibacter	0	59616	279	689	322	46	159	384	610	162	351	118	438	278	177	81	95	218	207	470	116	197	308	563	462	233	194	7	122	369	266	49	474	93	121	159	133	314	253	304	169	351	337	284	218	245	206
6	0.2.20.2.2.16.14	Pseudoflavonifractor	0	14810	73	62	66	50	97	102	20	1	148	86	38	46	146	103	36	40	46	112	42	19	147	42	60	11	39	27	42	27	59	43	35	43	44	40	52	66	117	61	137	42	51	45	75	52	104
6	0.2.20.2.2.16.15	Ruminococcaceae_unclassified	0	2050343	18660	16487	15153	13918	12343	14732	10564	6429	15337	5656	13537	11057	10212	8242	8743	10292	12550	17921	7182	5750	9611	9511	10353	6127	9714	7992	12431	7673	9923	5791	11396	12291	11063	4879	8503	6568	11931	12055	10899	7686	8847	10569	11253	7203	14568
6	0.2.20.2.2.16.16	Ruminococcus	0	32658	210	185	231	745	57	142	213	90	104	33	635	220	135	17	92	163	79	66	182	208	91	177	533	777	57	6	174	172	106	23	238	477	107	142	187	86	60	93	150	212	34	35	76	173	166
6	0.2.20.2.2.16.17	Saccharofermentans	0	3648	86	65	28	7	13	14	12	1	33	8	17	6	34	14	8	11	19	51	12	1	35	18	4	15	17	8	3	20	15	4	21	16	37	1	5	5	19	0	8	2	27	4	27	11	49
6	0.2.20.2.2.16.18	Sporobacter	0	8237	70	69	42	47	108	93	44	44	114	48	57	69	8	59	13	4	85	77	9	18	42	32	11	12	65	0	1	1	62	16	343	1	89	35	143	81	84	42	20	4	48	20	10	10	111
6	0.2.20.2.2.16.19	Subdoligranulum	0	4	0	0	0	0	0	0	0	0	0	0	0	0	0	0	0	0	0	0	0	0	0	0	0	0	0	0	0	0	0	0	0	0	0	1	0	0	0	0	0	0	0	0	0	0	0
6	0.2.20.2.2.17.1	Syntrophomonadaceae_unclassified	0	8	0	0	0	0	0	0	0	0	0	0	0	0	0	0	0	0	0	0	0	0	0	0	0	0	0	0	0	0	0	0	0	0	0	0	0	0	0	0	0	0	0	0	0	0	0
6	0.2.20.3.1.1.1	Bulleidia	0	23	0	0	0	0	0	0	0	0	0	0	0	0	0	0	0	0	0	0	0	0	0	0	0	0	0	0	0	0	0	0	0	0	0	0	0	0	0	0	0	0	0	0	0	0	0
6	0.2.20.3.1.1.2	Clostridium_XVIII	0	416	0	0	0	0	0	0	0	0	0	0	0	0	0	0	0	0	0	0	0	0	0	0	0	0	0	0	0	0	0	0	0	0	4	1	0	0	0	12	0	0	2	0	0	0	0
6	0.2.20.3.1.1.3	Coprobacillus	0	1	0	0	0	0	0	0	0	0	0	0	0	0	0	0	0	0	0	0	0	0	0	0	0	0	0	0	0	0	0	0	0	0	0	0	0	0	0	0	0	0	0	1	0	0	0
6	0.2.20.3.1.1.4	Erysipelothrix	0	4	0	0	0	0	0	0	0	0	0	0	0	0	0	0	0	0	0	0	0	0	0	0	0	0	0	0	0	0	0	0	0	0	0	0	0	0	0	0	0	0	0	0	0	0	0
6	0.2.20.3.1.1.5	Erysipelotrichaceae_incertae_sedis	0	4168	8	1	44	2	28	0	17	2	5	10	3	1	5	4	0	32	13	5	17	13	0	2	4	0	6	174	16	35	7	0	2	2	26	1	1	4	41	22	3	44	30	51	151	0	2
6	0.2.20.3.1.1.6	Erysipelotrichaceae_unclassified	0	10351	52	44	61	34	36	81	41	22	41	3	30	51	32	30	9	247	42	81	73	48	21	16	11	32	41	147	156	148	63	18	20	86	20	7	22	29	45	68	49	26	89	109	272	34	38
6	0.2.20.3.1.1.7	Holdemania	0	232	2	0	2	1	0	0	0	0	0	0	0	4	0	0	0	8	0	2	5	1	0	0	0	3	0	0	0	0	0	0	0	4	1	0	7	0	0	0	1	3	0	0	14	1	0
6	0.2.20.3.1.1.8	Sharpea	0	70	0	0	1	4	0	0	0	0	0	0	0	0	0	0	0	11	0	0	0	0	0	0	0	0	0	0	0	0	0	0	1	0	1	0	2	1	0	0	0	0	0	0	0	1	0
6	0.2.20.3.1.1.9	Turicibacter	0	34731	121	273	159	202	68	99	121	8	50	17	357	118	58	42	609	467	36	375	328	378	47	41	334	51	20	378	403	144	22	77	256	769	67	23	506	233	74	66	247	122	11	50	693	149	14
6	0.2.20.4.1.1.1	Firmicutes_unclassified	0	326851	2509	2848	2800	3237	2177	2176	1359	1125	2709	725	2419	2125	1774	1586	1173	1330	1885	2437	706	1161	2670	2154	1964	1223	1581	650	1347	1293	1386	682	2858	1905	2359	1016	1693	1688	1994	2256	1981	1618	1165	1483	1310	1343	2600
6	0.2.20.5.1.1.1	Acidaminococcaceae_unclassified	0	58601	205	644	591	189	559	554	470	196	428	109	383	95	363	197	145	40	301	337	60	179	466	379	367	393	266	255	248	363	327	92	344	423	216	271	229	55	372	644	138	128	248	486	267	253	558
6	0.2.20.5.1.1.2	Acidaminococcus	0	343	2	3	3	0	2	6	5	0	3	1	3	1	1	0	0	0	1	1	0	0	2	1	2	1	0	0	1	3	1	0	1	4	2	0	1	0	4	7	0	0	4	2	1	3	1
6	0.2.20.5.1.1.3	Phascolarctobacterium	0	8	0	0	1	0	0	0	0	0	0	0	0	0	0	0	0	0	0	0	0	0	0	0	0	0	0	0	0	0	0	0	0	0	0	0	0	0	0	0	0	0	0	0	0	0	0
6	0.2.20.5.1.1.4	Succiniclasticum	0	615	4	1	61	2	0	0	4	3	0	1	4	0	3	0	0	0	0	2	0	0	2	0	0	1	1	6	1	15	0	0	0	7	2	0	4	0	3	1	0	0	0	1	5	1	4
6	0.2.20.5.1.2.1	Selenomonadales_unclassified	0	308	1	1	6	1	0	0	9	1	0	3	4	0	1	0	0	0	1	6	0	0	4	0	0	1	4	0	0	1	1	4	0	5	0	0	2	0	2	1	1	4	1	3	0	0	1
6	0.2.20.5.1.3.1	Allisonella	0	44	0	0	0	0	0	0	0	0	0	0	0	1	0	0	0	0	0	0	0	0	0	0	0	0	0	0	0	0	0	0	0	0	1	0	0	0	0	0	0	2	0	0	0	0	0
6	0.2.20.5.1.3.2	Anaerovibrio	0	3813	7	0	38	27	5	0	14	4	0	0	1	8	1	2	3	299	0	0	41	24	9	2	4	58	0	19	33	3	0	0	19	191	0	9	58	7	0	0	25	6	0	10	4	2	1
6	0.2.20.5.1.3.3	Dialister	0	33	0	0	0	0	0	0	0	0	0	0	0	0	0	0	0	0	0	0	0	0	0	0	0	0	0	0	0	0	0	0	0	0	0	0	0	0	0	0	0	3	0	0	0	0	0
6	0.2.20.5.1.3.4	Megasphaera	0	104	0	0	0	15	0	0	0	0	0	0	0	0	0	0	0	0	0	0	0	0	0	0	0	0	0	0	1	0	0	0	6	0	0	0	1	0	0	0	0	0	0	0	0	0	0
6	0.2.20.5.1.3.5	Mitsuokella	0	15	0	0	0	0	0	0	0	0	0	0	0	0	0	0	0	0	0	0	0	0	0	0	0	0	0	0	0	0	0	0	0	0	0	0	2	0	0	0	0	0	0	0	0	0	0
6	0.2.20.5.1.3.6	Schwartzia	0	28	0	0	0	0	0	0	0	0	0	0	0	0	0	0	0	0	0	0	0	0	0	0	0	4	1	0	0	0	0	0	0	1	0	0	0	0	0	0	0	0	0	0	1	1	0
6	0.2.20.5.1.3.7	Selenomonas	0	195	0	0	4	0	0	0	7	1	1	0	1	5	1	0	0	1	0	1	0	3	0	0	0	8	0	4	8	3	0	0	0	6	0	0	0	1	0	0	1	0	0	0	2	0	0
6	0.2.20.5.1.3.8	Sporomusa	0	6	0	0	0	0	0	0	0	0	0	0	0	2	0	0	0	1	0	0	0	0	0	0	0	0	0	0	0	0	0	1	0	0	0	0	0	0	0	0	0	1	0	0	0	0	0
6	0.2.20.5.1.3.9	Veillonella	0	117	3	1	2	1	0	0	3	1	7	0	1	0	0	0	0	29	0	0	3	5	0	0	0	0	0	0	0	0	1	0	2	10	2	0	3	0	0	0	0	0	0	2	0	0	0
6	0.2.20.5.1.3.10	Veillonellaceae_unclassified	0	800	0	0	4	4	0	0	3	0	2	1	14	8	2	0	1	2	0	0	1	8	1	0	12	7	0	1	4	17	0	0	3	24	1	1	2	1	2	5	3	1	0	2	5	1	1
6	0.2.21.1.1.1.1	SR1_genus_incertae_sedis	0	1	0	0	0	0	0	0	0	0	0	0	0	0	0	0	0	0	0	0	0	0	0	0	0	0	0	0	0	0	0	0	0	0	0	0	0	0	0	0	0	0	0	0	0	0	0
6	0.2.22.1.1.1.1	TM7_genus_incertae_sedis	0	300	6	5	1	0	3	3	0	0	14	0	4	1	1	3	0	2	5	7	0	0	2	6	0	1	2	0	3	2	1	1	1	0	1	1	1	2	1	0	2	1	2	4	4	2	0
6	0.3.1.1.1.1.1	unknown_unclassified	0	5	1	0	0	0	0	0	0	0	0	0	0	0	0	0	0	0	0	0	0	0	0	0	0	0	0	0	0	0	0	0	0	0	0	0	0	0	0	0	0	0	0	0	0	0	0
[truncated: 146 more columns]
