# Supplementary material for: Fecal microbiome of periparturient dairy cattle and associations with the onset of Salmonella shedding
Source: PLoS One. 2018 May 11;13(5):e0196171. doi: 10.1371/journal.pone.0196171 (PMC5947886; doi:10.1371/journal.pone.0196171)
Supplement: S2 Table — (XLSX) [file pone.0196171.s003.xlsx]

## Sheet: all
Genus	Bacteroidetes_unclassified	Ruminococcaceae_unclassified	Clostridiales_unclassified	Bacteroides	Bacteroidales_unclassified	Prevotellaceae_unclassified	Bacteria_unclassified	Lachnospiraceae_unclassified	Firmicutes_unclassified	Treponema	Alistipes	Porphyromonadaceae_unclassified	Prevotella	Clostridium_XI	Clostridia_unclassified	Oscillibacter	Paraprevotella	Verrucomicrobiaceae_unclassified	Papillibacter	Acidaminococcaceae_unclassified	Clostridium_IV	Roseburia	Clostridium_XlVa	Clostridium_sensu_stricto	Methanobrevibacter	Clostridium_XlVb	Proteobacteria_unclassified	Turicibacter	Ruminococcus	Bifidobacterium	Flavonifractor	Succinivibrio	Sphingobacteriales_unclassified	Paludibacter	Alphaproteobacteria_unclassified	Pseudoflavonifractor	Peptostreptococcaceae_unclassified	Clostridiales_Incertae_Sedis_XIII_unclassified	Parabacteroides	Dorea	Erysipelotrichaceae_unclassified	Escherichia_Shigella	Cellulosilyticum	Blautia	Sporobacter	Victivallis	Fibrobacter	Barnesiella	Akkermansia
C1T1	3757	18660	12543	1445	1888	429	3586	2677	2509	142	590	466	109	204	732	712	0	319	279	205	676	348	228	96	160	396	123	121	210	9	294	1	44	113	55	73	27	29	7	110	52	31	10	81	70	35	0	0	66
C1T2	9998	16487	12994	5942	5933	1545	5578	3183	2848	235	2106	523	358	555	1141	1075	214	756	689	644	708	144	390	331	222	574	742	273	185	5	680	2	92	117	302	62	99	18	48	25	44	4	187	32	69	242	0	0	137
C1T3	13911	15153	10839	6074	4980	4242	3802	3690	2800	432	1973	457	1461	337	558	623	399	275	322	591	339	353	470	73	354	494	749	159	231	675	34	28	180	675	189	66	43	177	121	122	61	235	46	84	42	172	1	2	17
C1T4	8909	13918	7144	2566	6050	4667	3384	2666	3237	1586	1225	666	356	538	444	313	1114	516	46	189	255	1061	566	248	8	259	144	202	745	66	151	27	13	83	70	50	61	124	100	15	34	23	42	87	47	8	1	151	24
C2T1	12049	12343	10413	5860	4585	2992	5333	2072	2177	224	1523	443	205	161	824	804	90	375	159	559	528	141	159	115	122	319	1523	68	57	0	376	20	104	88	231	97	19	28	28	60	36	122	3	11	108	389	0	0	59
C2T2	10506	14732	10500	7256	8373	2580	4878	2885	2176	349	1819	284	259	327	687	782	34	2229	384	554	626	325	348	95	133	498	1012	99	142	1	555	0	149	181	227	102	29	21	63	151	81	0	28	27	93	234	0	0	82
C2T3	17723	10564	7626	5925	4221	6635	1719	3906	1359	809	1200	345	812	263	268	578	85	143	610	470	235	304	368	245	194	325	104	121	213	1864	285	2193	85	47	90	20	38	10	123	79	41	53	49	43	44	16	1	15	2
C2T4	8539	6429	4943	2046	2744	858	2043	1344	1125	2409	854	247	447	46	266	162	120	150	162	196	168	270	197	11	129	63	75	8	90	25	76	58	15	28	25	1	5	3	42	28	22	7	5	36	44	2	0	97	31
C3T1	10767	15337	11138	5305	9469	2023	6339	2254	2709	295	1602	334	423	187	532	823	37	266	351	428	536	580	386	35	228	555	571	50	104	3	461	1	117	74	203	148	19	40	27	223	41	77	11	22	114	121	0	0	32
C3T2	4838	5656	4298	2234	3649	2314	1343	650	725	125	578	166	70	112	198	359	71	185	118	109	205	65	96	30	90	163	190	17	33	0	165	1	19	31	58	86	10	2	10	17	3	2	6	4	48	65	1	0	9
C3T3	17155	13537	9049	4810	3870	3674	3909	5667	2419	5437	1980	599	1418	459	654	548	147	82	438	383	301	222	683	227	325	382	165	357	635	252	177	19	65	252	85	38	50	148	69	69	30	40	46	102	57	44	0	119	16
C3T4	11518	11057	8548	4150	5011	1979	3240	3118	2125	7658	1459	1374	478	187	516	360	640	356	278	95	142	299	453	129	308	125	88	118	220	266	70	95	44	84	39	46	27	4	69	23	51	8	11	56	69	1	0	577	52
C4T1	9501	10212	6978	3440	3100	1938	4371	2384	1774	228	1135	275	440	105	612	533	84	656	177	363	381	327	256	20	103	323	446	58	135	80	255	4	118	584	177	146	13	9	110	65	32	7	9	44	8	125	0	3	52
C4T2	5893	8242	6230	4930	3657	1259	3629	1361	1586	225	942	453	82	167	309	400	450	572	81	197	179	407	228	55	70	212	499	42	17	1	297	0	99	35	90	103	30	23	21	74	30	1	7	22	59	85	0	0	119
C4T3	17096	8743	8657	8001	2955	2727	2112	1397	1173	5184	844	259	1031	483	348	294	23	1871	95	145	285	19	100	169	152	68	55	609	92	1562	14	317	30	114	8	36	137	8	195	119	9	1	28	24	13	6	1	777	58
C4T4	6925	10292	7470	8188	3559	4958	1805	3211	1330	511	840	1721	2722	323	178	231	11	9	218	40	80	660	245	279	962	290	7	467	163	5241	15	1504	7	6	0	40	42	130	130	43	247	6	60	92	4	0	0	1334	1
C5T1	7791	12550	8749	5599	4884	709	3924	1973	1885	175	804	539	208	121	511	476	4	343	207	301	445	436	314	31	143	316	401	36	79	0	301	0	144	57	188	46	16	7	15	87	42	78	4	24	85	94	0	0	102
C5T2	7627	17921	13199	5414	5972	1446	4644	3947	2437	185	997	525	170	1291	594	715	406	690	470	337	791	380	471	352	837	487	300	375	66	5	411	0	94	100	205	112	167	17	55	101	81	15	57	83	77	51	1	0	100
C5T3	9354	7182	5687	2611	1787	3099	1190	2881	706	4532	1395	1022	280	929	193	75	747	73	116	60	150	1422	602	509	161	54	1	328	182	811	11	383	11	1	1	42	85	69	50	13	73	17	90	222	9	0	0	349	1
C5T4	5087	5750	4012	3116	2334	2254	1514	2161	1161	1126	377	1340	1115	627	130	259	72	51	197	179	118	421	550	401	91	107	17	378	208	66	65	2129	8	1	8	19	66	1	35	35	48	72	66	33	18	2	0	814	14
C6T1	6449	9611	8356	3278	3777	1382	3319	1865	2670	207	1078	370	221	115	579	650	26	426	308	466	430	251	190	48	467	433	468	47	91	2	268	17	123	132	157	147	11	45	23	76	21	2	25	31	42	165	1	1	18
C6T2	9713	9511	8441	3677	5371	2016	3821	1548	2154	270	1172	295	219	118	658	518	110	104	563	379	441	313	182	607	162	353	580	41	177	0	162	8	142	455	294	42	13	22	22	65	16	29	22	19	32	206	0	0	0
C6T3	13712	10353	7054	4024	3071	2291	3173	5427	1964	3227	1698	463	1091	449	597	536	118	52	462	367	211	198	579	216	211	414	136	334	533	177	167	3	73	294	63	60	55	154	40	58	11	31	42	94	11	57	0	41	6
C6T4	7098	6127	4493	2914	2129	432	2077	2344	1223	21869	811	200	132	98	282	266	11	488	233	393	161	781	313	138	205	114	204	51	777	4	66	73	14	26	135	11	12	60	103	40	32	18	10	57	12	41	0	59	29
C7T1	5138	9714	7454	3342	3887	412	2471	2240	1581	379	645	199	64	58	401	333	39	1284	194	266	235	320	291	108	182	363	232	20	57	0	291	0	49	31	101	39	17	17	20	138	41	9	5	22	65	49	0	1	741
C7T2	15009	7992	4658	8520	3936	5643	1145	6554	650	3	570	389	3054	611	18	136	17	0	7	255	41	670	961	535	271	245	31	378	6	186	37	1077	51	1	1	27	50	4	160	0	147	80	153	120	0	0	0	26	0
C7T3	15350	12431	7999	10380	4396	4898	2443	10194	1347	448	2084	901	1960	905	145	184	38	51	122	248	127	3118	989	766	479	219	2	403	174	480	215	1619	26	5	16	42	74	80	76	29	156	259	179	179	1	0	0	13	2
C7T4	22367	7673	6191	11467	5861	5562	2331	4055	1293	468	1839	1169	1560	253	255	135	145	65	369	363	152	1092	381	179	271	93	15	144	172	28	107	362	28	16	27	27	23	86	94	10	148	34	25	25	1	1	0	9	1
C8T1	8742	9923	7300	5522	3233	906	3064	2512	1386	312	1136	508	287	47	474	435	9	793	266	327	345	528	212	24	153	301	607	22	106	0	274	3	67	139	127	59	7	7	42	128	63	17	6	39	62	102	0	0	45
C8T2	1850	5791	5345	1094	1627	305	936	1260	682	69	220	67	41	110	178	131	16	183	49	92	99	102	115	91	43	98	66	77	23	0	109	0	20	30	18	43	10	5	13	29	18	1	10	28	16	9	0	0	20
C8T3	12957	11396	7330	3335	5084	2426	2319	2398	2858	244	1941	1490	382	209	559	364	6	645	474	344	492	47	371	170	421	97	362	256	238	68	16	68	9	356	38	35	76	6	53	39	20	0	19	35	343	3	1	985	86
C8T4	11394	12291	10266	7528	4202	5055	1317	12732	1905	4924	1251	1002	1721	937	154	404	484	57	93	423	73	565	1531	703	226	244	42	769	477	100	138	7203	5	9	20	43	134	13	116	71	86	105	127	95	1	0	0	556	9
C9T1	8617	11063	8276	6109	4012	2743	3018	2327	2359	144	663	235	233	229	616	444	49	1306	121	216	443	350	162	20	208	248	186	67	107	39	213	5	221	8	90	44	23	30	62	47	20	33	17	33	89	7	19	1	206
C9T2	5299	4879	3920	2761	2814	1548	1736	1091	1016	242	712	170	376	68	276	301	294	162	159	271	163	68	94	37	43	288	240	23	142	5	19	27	115	52	54	40	6	13	20	40	7	13	17	11	35	50	24	0	2
C9T3	7892	8503	7429	1979	2755	4296	2864	2288	1693	1855	1177	405	513	1308	557	276	360	1066	133	229	312	144	166	429	152	117	162	506	187	132	5	6	70	8	39	52	159	141	59	31	22	19	64	77	143	7	24	0	71
C9T4	9510	6568	5166	3011	3115	2346	1764	1250	1688	700	1308	651	178	1073	332	290	228	99	314	55	220	186	100	287	428	74	64	233	86	94	2	30	33	66	21	66	71	59	31	36	29	11	38	25	81	2	2	0	10
C10T1	5143	11931	7532	4478	2752	1972	2545	2290	1994	86	446	249	297	172	660	653	49	514	253	372	520	300	224	92	160	455	219	74	60	16	387	1	21	13	101	117	13	226	94	134	45	6	29	36	84	23	0	1	70
C10T2	10879	12055	8222	7185	5121	3224	3715	2323	2256	775	1490	724	529	163	511	370	81	676	304	644	444	209	198	83	107	369	335	66	93	5	22	6	79	58	97	61	23	172	117	62	68	38	35	30	42	45	0	0	61
C10T3	11769	10899	7410	4736	4223	2088	2234	2568	1981	1382	1277	910	1114	148	288	386	749	67	169	138	281	264	281	297	327	214	24	247	150	281	8	59	64	46	21	137	19	117	39	51	49	1314	41	75	20	5	90	155	17
C10T4	15197	7686	6880	4517	5521	2870	2703	1777	1618	2724	1008	884	534	508	656	183	172	212	351	128	323	199	160	96	169	48	19	122	212	5	95	46	33	108	13	42	57	88	125	42	26	0	19	51	4	4	22	1	26
C11T1	8911	8847	6127	5135	3840	1421	1954	1580	1165	34	1035	327	99	51	328	393	457	565	337	248	307	368	225	3	153	266	279	11	34	0	40	0	136	57	82	51	11	13	23	81	89	13	0	10	48	46	0	0	38
C11T2	14373	10569	8213	6606	6356	5486	2272	2104	1483	192	1612	807	552	362	517	437	425	219	284	486	515	140	253	124	89	331	120	50	35	1	29	104	63	234	41	45	40	6	8	17	109	71	110	36	20	31	33	0	32
C11T3	11787	11253	7753	4725	5021	4046	1753	4097	1310	297	991	1327	673	1810	255	127	223	106	218	267	119	194	412	1477	129	86	7	693	76	114	23	11	17	19	1	75	259	328	53	28	272	12	274	125	10	0	0	0	4
C11T4	9346	7203	6141	3932	3735	2636	2447	2477	1343	478	1292	359	361	578	417	240	84	108	245	253	306	247	253	355	117	173	180	149	173	6	168	237	28	194	81	52	66	109	80	36	34	1	50	32	10	20	0	0	2
C12T1	12920	14568	10862	6351	3684	1112	4329	2184	2600	217	992	537	598	16	750	987	1078	688	206	558	493	248	183	2	148	519	309	14	166	0	282	8	39	7	212	104	1	295	137	115	38	0	1	26	111	17	16	1	92
C12T2	10918	8342	6365	2471	3568	2148	1942	1495	1200	177	749	584	151	135	297	185	303	371	58	246	285	130	131	26	267	125	50	49	45	9	73	1	14	6	14	43	11	191	64	112	54	2	10	35	20	4	1	0	54
C12T3	12123	7854	6269	5440	4716	2515	1892	1474	1293	456	1512	442	359	573	287	243	405	7	331	246	180	110	141	141	261	39	4	175	51	135	6	13	12	11	0	20	66	85	36	14	22	23	38	10	6	0	0	0	1
C12T4	7619	7594	6403	1577	2968	2769	2589	1272	1436	647	606	911	138	824	451	91	158	44	89	29	173	51	72	178	218	31	9	158	103	23	33	6	28	45	4	66	66	140	43	17	49	3	26	23	16	1	96	1	9
C13T1	8076	9420	6616	5215	3084	1780	1848	1693	1340	72	639	363	134	640	459	449	175	1011	130	271	299	101	171	35	80	150	167	78	22	0	120	0	62	9	98	82	101	115	52	42	20	19	25	52	72	13	8	0	94
C13T2	21484	16686	11003	9716	8334	2638	5755	3181	3641	1945	2303	1092	1232	791	752	842	3251	46	409	980	520	174	326	425	131	573	674	152	174	1	20	379	308	149	327	150	79	32	75	88	15	154	314	55	151	57	135	0	7
C13T3	11237	12919	9043	9403	5935	3157	3162	2801	2805	193	1006	1186	233	728	463	810	618	1199	516	735	499	154	369	57	937	388	315	67	64	29	568	88	162	11	102	124	112	478	18	33	235	52	42	38	68	56	0	12	78
C13T4	12217	7296	7217	5238	4622	3110	2939	2387	2081	2815	1258	678	273	541	439	290	208	95	380	260	230	112	252	301	306	111	47	165	93	381	171	42	25	130	22	66	90	7	47	42	53	27	16	57	20	18	238	0	3
C14T1	14346	11229	8086	5487	5566	2626	2634	1630	1521	170	1140	305	130	198	470	508	440	502	252	213	384	105	162	20	195	172	269	24	43	0	230	0	139	96	88	103	40	19	17	62	65	4	1	15	67	66	12	0	33
C14T2	15879	17869	11228	7086	4929	3483	3875	3643	2805	919	1636	689	842	397	726	1243	665	701	337	918	824	428	326	144	403	881	327	90	314	2	601	133	556	36	171	210	41	255	102	180	56	0	35	45	102	45	126	1	65
C14T3	22090	8755	7145	10470	5654	5491	2561	4664	1543	452	2061	1115	1566	320	265	222	180	80	404	399	220	1212	454	250	280	128	38	157	168	25	136	340	38	20	34	35	40	122	78	10	163	54	30	34	1	6	0	13	2
C14T4	14420	7600	6854	4694	5479	2716	2441	1709	1607	2527	1056	890	587	455	752	213	245	345	320	241	384	180	114	136	231	88	44	131	204	10	90	42	24	89	20	59	39	13	125	40	23	0	25	38	12	3	32	0	27
C15T1	12525	15958	11429	7845	5138	5173	4425	3017	2817	216	1338	398	322	367	744	1119	130	804	193	613	472	258	443	32	134	716	459	62	189	5	408	4	173	66	156	128	57	23	78	73	43	298	39	44	87	120	170	0	14
C15T2	12797	10488	7453	4433	6071	3224	2638	1433	1278	266	1254	359	264	155	494	377	1054	100	218	161	291	129	194	29	115	179	305	27	22	1	194	0	735	99	73	76	26	11	18	72	55	1	4	12	30	58	21	0	13
C15T3	9433	9340	6102	4722	4532	1534	2868	1720	2162	689	1668	578	595	611	404	506	603	362	297	433	326	176	223	424	122	271	201	247	111	20	237	158	106	61	87	82	81	206	13	40	23	30	190	72	24	20	29	0	19
C15T4	10673	8954	6741	3851	3627	2054	2538	2293	1619	3329	1634	410	438	356	411	359	236	170	332	230	275	401	265	81	159	146	88	64	312	82	171	237	24	64	69	91	32	115	51	41	41	18	79	83	25	24	88	37	9
C16T1	6625	10407	7499	5195	3920	1435	2718	2473	1849	195	1038	400	253	135	584	663	590	839	234	421	368	181	292	37	192	519	384	50	99	0	330	1	68	17	118	94	21	26	51	56	26	25	7	26	76	88	41	0	52
C16T2	17284	13970	9434	7550	7155	2780	3877	2771	2222	625	1662	691	878	207	739	825	331	423	275	795	746	288	241	87	112	773	445	25	198	6	364	371	170	155	140	191	14	21	48	78	26	65	49	44	45	77	99	0	18
C16T3	9122	9160	8183	3264	3534	1740	3154	2253	2044	2694	1262	426	336	204	654	319	76	454	205	276	276	261	215	87	95	165	83	54	429	2	93	31	290	32	57	61	24	181	70	20	23	0	13	38	22	26	86	2	30
C16T4	9663	9567	7159	2607	3531	849	2918	2721	1705	19633	913	613	178	890	381	296	68	378	297	287	230	490	304	523	199	80	163	280	598	33	84	60	15	14	82	26	95	112	89	32	26	40	51	72	35	26	22	41	43
C17T1	9774	10468	7557	5389	3649	1153	2394	1799	1866	332	606	504	382	162	465	694	665	647	268	422	441	469	223	24	364	583	301	32	95	1	452	3	59	8	82	100	30	16	111	60	50	62	14	17	62	73	7	0	13
C17T2	10343	9868	7006	5759	3793	1842	2639	1639	1687	377	963	679	378	154	376	412	111	254	188	475	588	308	144	48	299	271	163	26	81	2	249	126	67	15	94	104	12	213	66	99	43	2	13	45	25	18	6	1	17
C17T3	9527	14559	8566	6726	3646	5071	2514	3787	1894	38	1377	923	567	53	523	426	88	21	513	384	569	347	437	4	154	408	187	2	88	4	215	70	44	60	46	85	16	24	98	126	145	20	0	39	40	37	8	0	0
C17T4	10027	9579	6982	5617	6073	5113	2564	1705	1468	618	1472	494	289	282	486	314	467	213	117	125	286	235	232	78	200	191	206	75	115	7	138	134	28	38	77	131	39	187	66	38	74	1	6	54	11	6	152	1	19
C18T1	9021	11720	7948	4735	2606	1214	3352	2338	1765	219	903	401	213	83	503	624	78	394	309	398	424	361	230	47	417	767	502	40	51	0	40	3	285	21	190	113	21	23	54	107	41	94	21	48	40	45	6	0	25
C18T2	12436	9360	6100	6034	4235	1655	1692	1884	1190	429	1175	432	328	190	289	293	124	482	97	371	235	159	165	92	263	169	103	69	78	1	17	69	64	46	65	98	16	15	32	87	18	3	29	59	22	9	29	0	9
C18T3	14577	5956	3534	4587	3789	2115	1274	1556	1623	802	1236	555	1117	891	323	201	223	17	129	59	133	61	163	726	374	70	31	781	176	1232	8	16	48	86	20	9	84	34	53	37	28	16	22	21	9	1	104	1	2
C18T4	12165	7383	6336	5296	5088	4586	2322	1470	1827	1963	1232	564	803	1402	404	187	440	256	235	142	243	139	151	207	193	122	110	231	211	11	6	32	29	96	36	97	120	112	138	29	48	2	36	54	4	12	22	0	33
C19T1	12688	9747	7668	4231	5869	3780	3407	1984	1700	113	1829	396	340	391	564	512	634	342	323	408	397	196	325	35	161	229	301	33	82	3	320	3	178	220	128	86	65	12	44	67	81	0	8	24	58	133	58	1	15
C19T2	14149	15462	10775	8236	5313	3660	3747	2317	2601	371	1575	803	579	1451	691	864	349	903	285	693	543	189	245	338	402	642	354	260	100	0	479	28	194	5	121	213	142	399	51	191	69	0	142	80	80	21	1	1	130
C19T3	10800	9075	6125	3009	1908	3094	1898	2425	1539	4881	1315	836	645	367	670	194	146	283	240	136	282	200	521	249	411	127	63	136	378	281	21	74	19	42	25	51	57	107	156	34	55	2	43	67	69	3	0	184	30
C19T4	8844	10370	7074	3512	3871	1737	2420	2122	1825	2818	887	1038	521	468	380	285	332	286	191	199	228	177	223	211	140	172	156	139	168	94	13	57	22	42	57	53	31	283	48	40	41	4	18	46	25	6	0	218	52
C20T1	12171	11007	7916	3931	5818	2883	3878	1596	2017	416	1560	300	167	522	602	556	316	408	293	377	419	99	243	36	157	157	525	55	136	4	148	0	127	48	193	63	91	24	15	59	32	1	4	15	87	126	35	0	19
C20T2	10103	7686	5504	2992	4462	3630	2496	1158	1666	282	1407	275	382	560	460	446	698	220	276	265	283	45	218	110	41	155	219	119	176	5	158	0	117	21	61	89	103	14	24	38	29	264	10	13	77	95	90	0	15
C20T3	8891	6811	5279	3009	3230	4056	2358	1190	1665	410	956	484	232	277	408	150	470	207	286	227	193	57	176	10	131	38	87	71	169	42	10	2	63	44	4	35	69	62	92	22	40	27	0	36	36	34	516	0	10
C20T4	14448	8910	5707	3946	4715	4635	2518	2588	2427	1689	937	425	1277	244	386	383	81	53	308	343	263	141	503	125	40	230	52	162	395	4	150	282	77	198	5	23	104	14	135	71	25	132	1	47	117	28	60	0	18
C21T1	13330	10360	7857	4179	5552	3719	3728	2185	2345	392	1448	314	382	416	627	519	513	137	364	340	302	187	423	51	185	207	456	69	234	0	223	0	278	218	232	22	61	17	35	47	94	19	16	27	54	158	287	0	6
C21T2	14060	9748	7786	5087	6507	3761	3085	2154	1833	258	1931	504	465	562	663	477	693	325	635	512	414	97	272	56	315	240	309	82	82	7	271	0	161	261	113	30	111	23	31	65	102	1	12	24	48	91	45	0	42
C21T3	17607	10646	8247	6990	6482	4695	2724	2838	2128	579	1722	646	674	455	414	229	2176	167	276	348	185	171	223	123	171	167	4	63	143	8	17	29	27	139	2	73	58	132	120	24	58	1	15	18	14	4	0	0	24
C21T4	17709	8965	6651	7262	7682	5631	1907	2484	1832	725	1332	616	870	100	384	338	1326	38	422	380	308	122	284	310	157	107	44	66	86	13	273	472	19	298	41	46	71	4	140	64	45	20	7	24	6	15	0	0	0
C22T1	8880	6407	5302	2463	3415	1379	2917	1397	1103	296	971	349	178	279	531	330	287	162	170	167	293	131	253	115	33	153	388	35	64	5	129	0	123	68	139	63	54	21	10	32	41	3	5	12	41	139	125	0	7
C22T2	7588	5936	4501	2052	2848	1722	2636	1050	1040	151	990	184	114	117	445	340	173	164	160	145	226	79	216	16	50	142	400	27	66	2	127	0	153	199	82	54	25	9	19	32	46	1	6	6	43	189	131	0	7
C22T3	13396	7315	4083	3620	3704	1894	1308	2350	1371	2700	977	563	1200	1015	182	294	206	90	143	145	195	67	466	498	57	166	37	207	328	39	15	2	47	99	36	7	89	76	14	33	25	20	99	95	15	0	46	0	5
C22T4	7704	5434	4537	2467	2886	2529	2185	1808	1102	720	1026	257	210	140	365	204	499	101	179	182	171	342	247	50	62	114	214	32	310	3	168	175	44	60	52	76	21	12	52	29	31	0	7	10	14	52	177	0	9
C23T1	7737	5985	4529	2740	3181	1118	1671	919	837	124	716	145	92	117	274	390	84	147	191	202	239	117	157	8	41	127	222	17	43	3	158	1	166	115	70	51	12	65	9	28	25	7	11	5	43	73	39	0	13
C23T2	10548	7904	5905	4260	4591	1663	2253	1571	1109	60	1054	298	344	143	381	399	258	198	244	225	343	156	211	8	40	185	210	23	68	10	185	0	151	28	42	49	27	7	10	52	55	3	1	13	51	57	85	0	12
C23T3	5542	4105	3120	992	1937	1018	1414	924	625	463	553	237	220	279	289	94	105	88	114	45	100	18	53	82	49	14	4	58	82	28	1	3	2	29	2	13	32	31	28	5	24	2	30	14	7	1	115	2	14
C23T4	7344	4857	3823	2368	2410	3131	1503	1383	793	543	698	147	125	146	221	130	653	101	91	90	85	83	138	41	24	74	49	39	101	3	60	25	20	37	27	11	23	0	24	11	20	0	16	19	3	10	98	0	9
C24T1	11111	7077	6059	5117	4548	1830	2650	1387	1391	45	1099	325	192	91	388	438	132	201	225	409	204	431	177	3	156	225	330	7	77	0	244	1	294	13	149	70	8	133	35	72	65	34	0	10	53	30	1	8	14
C24T2	11379	10061	6448	3562	3929	1636	2498	1483	1250	286	1070	439	492	65	380	481	181	118	274	249	338	257	239	22	48	262	232	9	123	0	11	3	224	75	108	49	13	19	20	74	64	3	5	13	52	51	0	0	6
C24T3	10533	6327	4762	2906	2134	1367	1959	1905	1102	1907	960	664	698	76	252	261	12	113	187	435	182	124	241	6	190	140	80	6	118	36	9	22	146	16	61	20	8	70	18	14	40	5	7	14	26	2	26	0	17
C24T4	12405	8213	6388	5597	3606	3437	1860	1830	1094	1689	1402	314	370	101	445	356	252	33	363	142	165	209	221	29	72	212	60	16	219	4	159	560	155	33	50	116	8	5	45	35	22	3	4	20	22	19	164	0	4
C25T1	33133	16569	11236	10967	12278	3590	4854	2370	2799	251	3200	392	305	397	949	996	811	1016	670	576	728	242	361	43	640	237	899	63	168	8	350	0	428	290	203	145	88	175	58	73	66	0	28	17	133	155	25	0	166
C25T2	19744	12853	9075	6005	6942	3357	4025	2103	1989	277	2416	390	249	321	601	722	560	329	447	488	508	140	367	26	154	199	541	43	157	0	249	2	300	149	88	108	59	19	40	52	32	0	11	12	43	250	24	0	15
C25T3	21121	11181	7261	6125	4953	3514	2382	3622	1817	3373	2525	418	884	626	457	621	547	192	439	610	269	184	449	383	193	184	44	253	499	34	20	4	72	83	25	50	83	83	18	30	31	16	121	40	39	17	362	0	25
C25T4	13071	10625	8691	5209	5326	5304	2777	2739	1969	1753	2196	427	385	272	555	346	694	272	482	285	235	253	303	49	133	163	198	47	457	1	191	123	122	36	53	94	37	6	95	9	27	3	7	37	38	21	190	1	17
C26T1	12711	8446	5822	4458	6547	3680	2447	1333	1011	87	1429	353	149	114	313	380	1146	675	162	262	335	170	210	119	167	170	453	14	36	0	207	0	120	34	91	31	20	8	28	47	37	144	2	9	40	98	15	0	43
C26T2	18863	17142	11638	6501	9102	4918	4198	2248	1804	383	2714	533	402	238	664	701	1511	417	411	310	537	214	365	35	330	250	714	19	46	0	351	0	1312	134	194	65	45	7	33	122	74	1	3	17	72	121	27	0	38
C26T3	9505	6851	4376	3206	3781	1432	1511	1823	735	429	1186	172	178	262	204	209	366	116	186	272	150	100	216	37	194	122	136	47	151	43	12	121	19	19	95	6	23	63	47	23	8	0	12	27	37	4	457	0	3
C26T4	11830	9005	6496	6331	6319	5696	2093	1389	1123	596	1874	336	232	229	381	274	543	176	111	120	188	284	202	49	272	121	183	35	102	3	144	114	22	120	76	144	33	62	76	22	43	0	4	56	16	3	149	1	13
C27T1	13751	11132	8166	4693	6201	4062	3289	2093	1437	107	2095	339	283	359	531	559	612	402	639	399	411	204	488	30	148	187	307	30	117	0	347	2	133	248	147	72	84	4	50	64	74	0	7	22	57	113	30	0	29
C27T2	8573	6234	4706	2898	3800	1857	1615	1204	854	74	1318	195	254	132	339	319	394	191	369	184	174	109	188	15	175	107	145	18	31	10	200	0	30	169	81	4	11	4	22	84	36	0	3	13	27	49	5	0	18
C27T3	16689	6718	3631	5139	3584	2111	1087	1772	1313	712	1288	504	1116	888	308	183	188	13	138	57	133	85	201	720	653	50	29	758	213	951	4	16	21	74	18	3	117	35	41	43	14	15	20	27	8	0	89	1	2
C27T4	27037	13487	10318	11544	10047	10392	4026	2530	2844	4824	2270	831	1427	2133	733	374	449	952	409	230	384	281	208	343	1055	139	224	351	298	11	159	35	72	205	72	183	213	74	251	56	55	8	79	78	9	13	32	0	121
C28T1	15368	9707	6979	6452	7073	1615	2824	1371	1479	120	1679	328	419	67	359	437	49	419	254	458	262	546	201	6	311	122	393	8	54	0	188	0	268	61	77	53	10	97	45	62	65	104	3	13	59	29	1	0	26
C28T2	22124	16409	12331	8488	10261	3888	3990	2028	1725	85	3470	1062	310	155	721	636	623	777	914	582	377	423	310	12	180	264	258	16	55	1	346	0	179	112	82	124	38	15	35	87	83	10	0	20	59	51	0	1	61
C28T3	30439	18955	14444	18538	8889	5716	3346	2930	2466	785	3831	762	745	1138	528	377	686	7	661	437	293	203	278	204	1408	33	4	303	133	272	9	20	62	16	0	41	143	93	76	13	57	43	66	23	5	0	0	0	0
C28T4	8265	6197	4918	3595	3157	2367	1913	2021	898	344	1020	206	287	76	305	227	25	110	247	195	198	238	159	17	131	121	150	5	136	0	142	209	25	155	68	36	12	6	91	25	25	0	1	14	8	17	0	0	1
C29T1	8034	4930	3781	2197	2539	1456	990	694	470	28	489	163	52	37	167	150	248	102	70	85	104	54	53	7	59	44	88	5	17	4	82	0	95	14	21	17	6	1	8	12	15	0	1	6	15	25	7	1	11
C29T2	19387	13044	9811	6757	7136	4098	3106	2175	1445	117	2138	460	163	183	613	570	958	526	503	306	362	204	323	16	188	221	373	30	57	26	311	1	129	100	154	19	27	9	36	90	52	8	3	17	47	110	29	0	18
C29T3	11236	10383	7280	4656	3437	4339	1225	2339	809	472	1131	193	174	364	265	269	806	3	132	122	141	191	177	90	102	189	24	57	98	10	163	7	34	46	7	203	49	66	41	10	42	0	20	41	15	5	132	0	0
C29T4	10031	7658	6562	1915	3427	3380	1817	1124	1207	587	539	867	113	743	335	90	168	70	123	18	136	43	36	147	346	32	8	181	66	3	0	3	24	34	2	47	87	69	31	11	24	0	10	24	19	5	64	1	13
C30T1	15981	11936	8708	6465	5704	1968	3034	2083	2091	153	1772	317	416	326	478	546	429	373	224	228	408	226	319	146	138	208	413	47	145	4	269	0	262	19	166	86	46	13	23	108	48	507	4	32	46	98	10	0	37
C30T2	14028	13489	9838	5736	4863	2056	4159	2085	1891	320	1874	325	578	139	648	626	890	448	529	435	427	301	289	29	141	259	568	24	145	9	273	2	245	130	281	80	15	6	52	125	78	384	7	20	41	187	36	0	24
C30T3	18193	14379	12645	11544	5407	3018	4075	4535	2993	4562	2413	752	437	241	831	487	83	2667	487	499	331	402	420	95	278	193	127	54	459	2	5	38	581	67	80	71	40	200	111	24	18	0	25	63	32	35	78	2	185
C30T4	17055	7784	6392	4657	5195	2642	1751	1437	1021	2787	719	539	341	354	563	131	156	285	307	122	234	196	92	72	266	31	17	73	137	0	13	16	18	63	21	36	43	59	82	29	29	0	11	38	2	2	13	2	27
C31T1	12131	8013	5471	4508	4168	1707	2354	1346	1193	78	1366	404	102	199	373	422	665	1059	202	312	272	108	193	18	346	147	442	22	50	0	25	0	173	49	168	46	31	14	23	43	32	0	2	7	23	77	0	0	65
C31T2	19206	14065	9926	7317	8019	2944	4324	2656	2043	307	2673	662	564	668	703	620	1001	933	714	453	531	262	430	84	328	313	687	101	139	4	282	0	296	176	215	135	121	13	101	104	88	108	21	30	49	143	10	0	54
C31T3	34715	22331	11298	11142	7510	5094	3377	3189	2536	2364	5191	1012	1906	1528	470	765	1683	618	318	393	348	317	397	269	675	80	88	219	499	291	6	41	80	261	91	27	137	79	160	57	43	67	57	76	22	7	2	198	41
C31T4	33121	15466	11491	16596	12440	8110	4156	2757	2287	12222	4272	826	1607	558	654	485	1805	1007	645	499	317	284	357	196	950	154	63	231	198	188	244	265	69	287	51	55	75	7	211	54	76	4	36	37	11	8	1	7	63
C32T1	16518	12476	8220	11111	10091	5364	1661	3045	1292	32	1517	569	66	309	328	492	1085	4150	453	441	325	226	605	12	522	268	73	35	14	2	49	1	60	90	27	126	53	14	41	82	125	93	1	15	24	13	0	2	207
C32T2	14544	10775	7220	10580	9293	5962	1276	2897	1042	74	1448	513	327	505	287	347	1567	2095	417	314	309	219	441	17	143	252	49	70	23	0	363	0	37	24	22	75	96	137	64	93	137	15	1	26	16	10	0	1	76
C32T3	13892	9137	7498	6273	4838	2805	1751	2090	1766	597	1519	326	526	1088	341	369	352	315	163	175	199	104	274	98	610	196	23	170	265	197	7	25	32	138	21	85	86	5	97	49	39	7	52	30	45	18	1	0	7
C32T4	17918	16543	12491	12617	9113	7593	3223	4574	2721	637	2387	894	549	488	532	639	702	991	573	434	341	313	476	108	577	390	96	108	190	19	527	172	111	321	42	239	61	24	68	72	113	12	57	65	34	42	262	4	20
C33T1	9831	6835	4926	2518	4096	2048	2035	935	1005	67	925	197	68	142	368	305	491	213	151	95	208	71	160	18	175	135	208	34	30	0	146	0	105	20	103	59	25	6	8	22	18	26	4	13	56	65	75	0	15
C33T2	7273	8240	5279	2726	2785	1816	2128	1059	1142	121	923	240	186	245	383	370	300	109	301	151	277	103	225	39	102	211	328	42	174	0	29	0	113	28	84	93	45	10	14	47	13	1	2	6	40	148	74	0	7
C33T3	19151	15007	10216	7308	6543	3163	2477	3591	2114	2228	1930	1083	1546	116	362	453	896	109	549	147	312	371	436	340	548	268	43	313	213	221	9	64	43	94	33	196	13	126	35	41	52	1812	60	68	19	5	114	261	2
C33T4	10775	7671	5329	3281	3092	2353	1498	1299	1540	697	1576	673	129	1011	314	246	215	122	309	38	203	202	78	268	546	58	52	254	69	42	4	25	38	68	22	85	76	46	32	44	19	9	36	19	90	2	0	0	1
C34T1	12249	9421	6847	4851	4666	2510	2447	2022	1364	123	1552	368	95	425	509	477	449	202	307	221	347	170	319	35	309	202	309	68	76	2	246	0	183	43	148	121	70	16	14	42	32	0	6	24	71	134	16	0	18
C34T2	21184	12918	8786	7756	7647	4433	2405	2727	1658	199	1930	642	189	263	502	567	403	203	815	380	468	195	413	34	407	270	189	47	91	0	380	0	195	224	80	139	34	7	15	80	73	15	6	40	66	79	13	0	16
C34T3	18472	13765	8601	20268	5378	1517	2849	10757	1724	114	3184	747	687	167	67	543	17	0	111	776	34	2864	1076	1154	460	390	53	16	39	544	268	539	86	264	1	66	297	3	161	100	1285	115	0	181	0	1	0	0	0
C34T4	15869	8100	7555	5549	5137	4177	2622	2367	1747	4107	1325	676	240	438	454	291	276	43	391	214	224	144	224	309	390	70	46	100	89	368	10	36	26	136	29	69	64	8	51	28	35	9	20	45	14	11	227	0	0
C35T1	19374	15816	10485	7417	8096	2606	3637	2678	2111	141	1923	762	266	388	603	866	613	814	478	378	447	190	300	38	435	387	452	63	126	1	43	0	294	36	152	123	54	5	36	63	50	11	8	21	96	69	5	0	74
C35T2	13399	11475	8566	5833	6227	1372	2465	1530	1529	87	1441	477	161	100	426	327	395	588	239	305	221	58	153	19	100	164	143	8	82	0	7	0	133	38	72	38	13	9	32	54	18	3	1	16	16	26	22	0	88
C35T3	18226	16385	10007	4236	4081	1931	2774	3679	2151	5654	2275	783	1509	727	543	773	238	249	197	239	249	436	433	223	486	279	45	191	643	156	15	11	130	27	99	45	67	77	40	73	21	3	21	69	27	10	8	121	9
C35T4	15631	11193	7661	6716	4489	1823	2554	2672	1827	6619	2414	459	589	286	509	460	215	103	468	225	434	444	398	73	296	187	118	75	447	73	225	411	28	164	45	155	32	4	115	69	29	6	5	60	19	33	63	88	3
C36T1	9054	8630	5479	4500	3572	1383	1617	1201	880	24	867	201	55	35	257	300	425	674	255	186	237	328	152	3	119	159	233	3	21	0	207	1	97	48	76	20	5	4	22	71	43	10	0	12	47	43	0	0	53
C36T2	16835	13489	10209	6978	7283	2761	3342	2157	1909	88	1503	793	382	300	463	567	574	486	446	477	413	182	353	24	267	359	259	43	103	0	283	0	248	44	236	109	43	16	56	73	102	2	2	16	13	51	0	0	54
C36T3	12297	12059	8312	3538	3651	1697	2710	2068	1610	4807	1649	869	196	401	538	376	400	289	343	130	270	168	159	96	515	96	54	68	252	11	5	5	118	66	38	113	47	92	82	17	18	3	5	59	36	16	0	4	24
C36T4	15722	9652	6781	7041	4688	3771	1712	1835	1181	2202	1442	530	381	275	286	353	336	257	377	169	265	177	207	69	385	110	65	82	136	105	153	17	50	67	26	63	29	48	56	27	27	0	6	35	11	3	20	1	14
C37T1	21649	15046	10902	9210	7604	3948	2942	2235	1651	156	1614	449	145	197	467	582	685	1111	553	295	395	168	256	17	230	260	339	22	62	0	262	0	235	18	148	94	35	12	36	89	76	3	2	17	127	62	5	0	81
C37T2	24015	15957	10743	7642	8207	5293	4608	2066	2113	275	1861	565	250	177	618	665	1092	601	325	306	386	143	298	26	154	228	519	40	131	3	199	1	328	38	183	123	35	14	28	53	31	21	13	19	92	94	36	1	50
C37T3	21631	20251	14030	12620	7462	6027	3533	4988	2455	1376	1675	769	817	713	601	804	426	38	278	289	315	662	493	341	227	655	46	78	317	8	423	49	73	179	83	524	82	274	53	46	60	5	19	61	65	27	25	6	0
C37T4	21123	16566	13460	11436	7468	6730	4330	5592	2750	3080	2320	577	889	485	840	523	1423	187	628	527	519	1162	773	130	608	352	197	113	714	10	417	631	53	128	105	209	65	12	153	58	72	10	10	148	23	20	305	1	6
C38T1	15620	12688	7139	5891	6394	2554	2520	2288	1705	102	1167	145	834	365	418	561	390	283	211	347	347	179	298	13	115	196	237	38	146	81	270	0	108	18	100	65	71	12	20	57	28	0	1	23	58	25	11	0	38
C38T2	10881	9063	6115	3641	4802	2612	1761	1289	1186	84	778	181	159	107	241	346	626	264	173	194	149	68	123	9	134	150	114	8	102	28	9	0	97	26	56	19	28	8	32	44	23	1	0	15	44	19	11	0	19
C38T3	19654	16173	10573	8373	5566	3247	2090	5068	1705	623	1749	688	723	1111	263	283	175	60	184	90	153	1760	440	262	192	122	3	231	108	2602	5	196	35	54	5	321	156	87	170	41	47	96	68	48	4	0	16	2	11
C38T4	12777	8195	7013	5487	3912	3771	2533	2887	1531	3042	1109	309	464	329	461	273	1357	238	324	383	222	534	352	112	119	156	92	70	462	2	233	113	27	64	46	242	34	74	100	35	16	1	14	76	16	4	18	18	29
C39T1	17462	14324	9805	7865	8152	4748	3552	2519	2101	255	1948	383	191	388	709	665	464	578	401	415	463	150	379	17	361	272	518	47	83	8	319	1	226	348	187	117	76	12	70	86	45	0	8	27	47	106	19	0	39
C39T2	10081	7286	5139	3828	4440	3092	2174	1195	1065	84	997	262	152	153	298	362	469	287	176	195	219	51	193	13	107	154	203	20	64	3	22	0	142	125	83	40	25	4	16	65	30	0	2	19	20	99	1	1	16
C39T3	15259	8455	5024	4374	4647	2241	1393	1820	866	605	1391	322	392	898	283	277	400	18	216	225	176	83	144	168	223	109	20	177	80	1097	5	30	52	63	20	71	112	49	40	30	21	12	49	27	14	5	44	0	0
C39T4	6308	5640	5244	2227	2367	4945	1198	1929	859	391	466	151	72	175	204	144	971	206	125	89	82	106	107	76	56	61	38	27	95	2	103	34	64	24	29	17	34	31	37	6	15	0	14	36	16	13	5	0	10
C40T1	25665	17197	11135	7327	3903	3702	20339	4336	2524	3316	2140	1062	433	316	540	1015	227	82	1053	733	384	939	464	290	112	156	32	82	171	18	23	59	42	3	8	134	51	178	161	49	50	0	75	39	74	0	0	0	8
C40T2	16557	13121	7935	5349	4899	3851	3022	3085	1951	2378	2301	625	608	650	456	565	616	765	672	570	294	269	464	701	104	205	330	214	212	1	241	236	175	15	172	60	73	5	47	49	19	236	359	54	55	6	41	2	40
C40T3	8706	13731	7764	2878	3423	669	1293	2438	1447	1038	861	676	973	3782	507	891	27	43	598	57	411	172	291	1703	153	193	14	935	193	16	121	9	6	12	9	99	330	135	19	47	23	5	333	78	40	1	0	0	0
C40T4	14197	8661	5690	2626	2190	2064	12579	4276	1230	20877	752	1775	778	6238	134	105	92	11	75	11	43	711	524	2578	365	13	3	2031	79	1594	24	207	23	4	0	25	461	74	48	21	104	37	84	150	5	0	0	3	2
C41T1	10836	8473	5797	4310	3304	2586	1350	1915	1590	2986	1177	465	471	710	506	443	156	258	416	341	313	283	180	726	100	67	59	476	76	41	116	41	13	8	29	36	85	80	145	72	23	3	126	187	12	1	0	0	13
C41T2	18660	10899	8165	6340	6683	3841	3050	1801	1381	157	2247	439	213	190	548	429	910	403	474	283	424	154	293	34	180	172	377	25	58	42	343	3	160	108	169	63	28	10	51	100	63	12	5	21	43	86	23	0	17
C41T3	16277	15747	7745	2145	4757	594	2209	3924	1627	1520	1558	1883	1012	2628	373	261	134	71	319	72	484	266	150	2575	696	18	20	1724	620	286	3	28	27	15	16	33	276	81	28	68	44	6	215	62	12	2	0	1	29
C41T4	14968	8753	5156	5007	5029	3943	1134	1642	1193	924	1277	428	1568	664	188	190	381	37	212	202	157	234	151	208	85	79	15	200	238	115	121	57	11	12	13	35	44	144	132	30	33	7	61	44	29	2	45	2	5
C42T1	20751	12171	7607	1952	2787	447	1527	5806	2363	4163	746	2514	450	1895	418	337	45	106	471	14	57	632	461	4714	1394	81	35	811	281	2922	49	17	29	6	1	34	661	20	33	57	90	23	750	178	270	0	0	1	7
C42T2	17470	12590	9229	6330	7156	5012	3991	2217	1987	200	1878	451	294	377	586	740	745	655	338	456	420	117	384	102	158	307	418	38	118	6	332	705	255	208	195	83	40	7	42	101	53	1	21	25	75	158	1	0	28
C42T3	16281	10595	6526	2899	5531	764	2322	1744	1499	2510	1276	572	281	4026	313	329	129	96	418	70	197	62	70	3358	208	40	61	1367	55	16	11	5	25	24	44	105	341	67	23	36	18	11	501	53	39	0	0	1	57
C42T4	13236	10932	6860	8648	6765	3804	1621	1738	1368	1515	1360	881	1520	826	380	179	182	41	271	170	129	218	99	178	195	64	41	236	158	696	12	26	18	12	17	22	84	77	79	40	35	16	29	70	16	0	0	1	20
C43T1	19977	11901	8989	8844	6216	2174	2874	2452	1786	350	1599	564	387	568	470	623	117	599	554	589	324	543	261	192	564	243	332	279	85	0	293	4	301	14	133	150	70	10	63	78	51	33	24	71	76	24	4	0	37
C43T2	31520	18440	10274	9718	7530	3416	3795	4086	2119	1000	3072	1323	1073	711	587	519	722	781	555	494	231	283	512	302	594	197	189	184	53	2	284	322	127	95	146	35	61	4	69	81	34	261	118	53	20	5	8	2	52
C43T3	17482	12710	7617	3655	7761	1478	2816	2676	1581	3406	1654	1597	1144	2968	362	241	141	101	167	67	260	122	221	1478	320	20	98	1004	199	6	6	18	45	124	78	29	288	65	62	38	26	57	100	35	22	4	11	5	46
C44T1	16166	13193	8072	5598	5597	6389	2286	1821	2078	748	1443	595	667	1056	655	710	115	316	550	527	303	142	187	456	197	121	223	391	121	1	201	2	63	7	124	120	140	18	71	41	30	11	116	158	89	0	47	1	39
C44T2	15680	12835	8006	5721	4815	3372	2559	2317	2431	1003	1588	702	349	923	735	1004	316	266	390	303	336	103	369	216	567	374	140	222	332	137	364	17	110	9	80	198	132	261	55	52	18	18	98	149	73	7	118	1	75
C44T3	16054	5084	2903	2191	2633	1952	1323	1557	816	1792	1358	546	800	376	157	205	161	91	125	114	66	149	196	376	194	46	43	131	65	14	11	778	19	105	33	7	44	0	45	44	6	13	123	24	7	0	5	0	24
C44T4	24541	9528	5690	5709	5316	5001	1449	2021	1930	1946	1344	469	1575	1826	377	425	687	69	282	76	348	177	259	1102	221	207	49	389	546	9	15	22	39	38	38	50	147	175	75	53	19	110	72	84	36	0	71	0	14
C45T1	21561	10464	6725	8906	5262	3756	2366	1284	1392	1013	1394	359	316	368	420	324	301	652	395	262	161	41	187	33	51	149	174	55	190	41	105	13	49	57	69	25	33	5	77	26	17	15	6	38	38	10	151	0	44
C45T2	31524	22379	17986	9797	9212	6083	3316	4785	4399	4507	3446	2283	1439	215	984	823	1733	1105	605	1144	538	232	600	307	326	132	131	112	452	440	378	22	72	9	37	218	180	19	126	78	53	5	64	77	82	3	0	1	122
C45T3	18383	8839	6703	5809	3875	4034	2653	3901	1738	2100	2335	744	514	224	511	421	550	382	314	656	259	383	501	214	78	202	153	41	176	49	256	984	88	52	103	47	20	1	80	27	31	77	49	35	17	5	3	0	31
C45T4	14748	10524	8240	8997	6336	2941	3034	2393	1752	1305	1125	924	604	1666	499	430	362	726	232	285	295	130	213	772	135	199	135	575	118	54	188	9	27	14	86	55	189	14	69	38	37	51	112	144	23	4	21	0	94
C46T1	17452	14882	8591	7759	7055	6572	2550	2204	1658	4615	2012	708	857	977	570	224	571	214	104	290	459	163	239	390	56	48	126	357	246	439	9	7	19	34	83	24	109	76	61	52	28	7	54	70	24	4	77	1	6
C46T2	19116	8276	5798	5393	5012	3194	2642	1855	1498	4484	1710	789	724	760	349	308	322	528	191	255	124	132	203	650	186	91	359	477	61	2	135	564	145	106	50	46	107	5	43	66	15	133	170	35	16	1	2	1	137
C46T3	10555	9389	6280	4470	8647	379	1434	951	1156	1260	971	654	856	1369	355	439	33	748	259	123	236	31	114	670	56	164	97	364	35	6	20	25	62	18	120	86	141	3	59	34	19	30	169	71	26	4	5	1	85
C46T4	21540	8932	5936	5667	5648	2783	1199	2414	942	208	3198	653	780	691	216	150	1317	41	273	359	517	201	288	392	134	40	13	143	99	355	7	379	18	42	3	18	63	62	214	32	25	120	53	62	5	0	12	1	7
C47T1	6133	10773	6858	2062	2962	1187	2076	1425	1808	128	318	204	163	1006	510	641	102	566	383	176	284	82	118	226	171	335	103	192	107	2	185	2	21	1	32	162	161	264	8	45	11	0	81	78	56	4	3	1	130
C47T2	13393	9875	7167	5401	4586	3276	3446	3271	2073	1639	2087	628	408	282	611	619	439	477	389	509	265	206	459	289	68	293	197	107	313	2	215	317	113	43	69	46	39	4	87	46	5	0	106	29	82	27	28	0	30
C47T3	20436	9377	4351	6034	5266	3117	1073	2132	1191	1147	1342	915	2223	2000	187	195	438	76	222	127	180	174	244	2657	112	24	20	1238	157	22	4	246	21	16	21	5	186	32	112	62	14	106	317	82	34	0	10	2	1
C47T4	14545	6337	5056	3352	3963	5942	1607	1518	1590	806	878	707	899	1640	357	353	210	24	191	55	145	108	187	827	109	122	9	548	247	6	5	4	10	7	3	36	103	109	69	36	10	0	64	35	28	0	212	0	0
C48T1	15210	10844	7965	6698	3992	2402	1123	2580	2100	1498	1630	1405	388	141	472	302	450	463	659	350	242	518	372	116	162	154	45	15	160	12	222	7	29	3	16	57	31	9	64	91	41	0	17	74	28	6	0	2	54
C48T2	8478	5975	3946	2313	2749	1172	1356	1289	943	696	781	425	350	387	278	248	247	284	187	188	141	124	177	198	127	82	109	79	46	1	85	81	45	16	69	29	30	27	23	27	24	60	57	21	14	0	2	0	29
C48T3	9569	6781	4650	3748	3506	1787	1532	1425	1161	748	909	489	281	607	271	328	365	198	366	177	213	82	203	344	55	169	92	153	282	1	117	61	35	12	127	51	50	8	54	30	12	8	47	47	16	7	76	0	26
C48T4	16213	11604	9457	6439	7483	2568	3221	2981	2837	295	944	1285	2563	894	394	163	329	35	172	82	164	476	124	145	817	132	10	96	158	1735	132	33	28	34	13	144	129	148	70	120	66	9	9	84	23	0	0	1	12
[truncated: 6 more columns]

## Sheet: time
Genus	Bacteroidetes_unclassified	Ruminococcaceae_unclassified	Clostridiales_unclassified	Bacteroides	Bacteroidales_unclassified	Prevotellaceae_unclassified	Bacteria_unclassified	Lachnospiraceae_unclassified	Firmicutes_unclassified	Treponema	Alistipes	Porphyromonadaceae_unclassified	Prevotella	Clostridium_XI	Clostridia_unclassified	Oscillibacter	Paraprevotella	Verrucomicrobiaceae_unclassified	Papillibacter	Acidaminococcaceae_unclassified	Clostridium_IV	Roseburia	Clostridium_XlVa	Clostridium_sensu_stricto	Methanobrevibacter	Clostridium_XlVb	Proteobacteria_unclassified	Turicibacter	Ruminococcus	Bifidobacterium	Flavonifractor	Succinivibrio	Sphingobacteriales_unclassified	Paludibacter	Alphaproteobacteria_unclassified	Pseudoflavonifractor	Peptostreptococcaceae_unclassified	Clostridiales_Incertae_Sedis_XIII_unclassified	Parabacteroides	Dorea	Erysipelotrichaceae_unclassified	Escherichia_Shigella	Cellulosilyticum	Blautia	Sporobacter	Victivallis	Fibrobacter	Barnesiella	Akkermansia
C1T1	3757	18660	12543	1445	1888	429	3586	2677	2509	142	590	466	109	204	732	712	0	319	279	205	676	348	228	96	160	396	123	121	210	9	294	1	44	113	55	73	27	29	7	110	52	31	10	81	70	35	0	0	66
C2T1	12049	12343	10413	5860	4585	2992	5333	2072	2177	224	1523	443	205	161	824	804	90	375	159	559	528	141	159	115	122	319	1523	68	57	0	376	20	104	88	231	97	19	28	28	60	36	122	3	11	108	389	0	0	59
C3T1	10767	15337	11138	5305	9469	2023	6339	2254	2709	295	1602	334	423	187	532	823	37	266	351	428	536	580	386	35	228	555	571	50	104	3	461	1	117	74	203	148	19	40	27	223	41	77	11	22	114	121	0	0	32
C4T1	9501	10212	6978	3440	3100	1938	4371	2384	1774	228	1135	275	440	105	612	533	84	656	177	363	381	327	256	20	103	323	446	58	135	80	255	4	118	584	177	146	13	9	110	65	32	7	9	44	8	125	0	3	52
C5T1	7791	12550	8749	5599	4884	709	3924	1973	1885	175	804	539	208	121	511	476	4	343	207	301	445	436	314	31	143	316	401	36	79	0	301	0	144	57	188	46	16	7	15	87	42	78	4	24	85	94	0	0	102
C6T1	6449	9611	8356	3278	3777	1382	3319	1865	2670	207	1078	370	221	115	579	650	26	426	308	466	430	251	190	48	467	433	468	47	91	2	268	17	123	132	157	147	11	45	23	76	21	2	25	31	42	165	1	1	18
C7T1	5138	9714	7454	3342	3887	412	2471	2240	1581	379	645	199	64	58	401	333	39	1284	194	266	235	320	291	108	182	363	232	20	57	0	291	0	49	31	101	39	17	17	20	138	41	9	5	22	65	49	0	1	741
C8T1	8742	9923	7300	5522	3233	906	3064	2512	1386	312	1136	508	287	47	474	435	9	793	266	327	345	528	212	24	153	301	607	22	106	0	274	3	67	139	127	59	7	7	42	128	63	17	6	39	62	102	0	0	45
C9T1	8617	11063	8276	6109	4012	2743	3018	2327	2359	144	663	235	233	229	616	444	49	1306	121	216	443	350	162	20	208	248	186	67	107	39	213	5	221	8	90	44	23	30	62	47	20	33	17	33	89	7	19	1	206
C10T1	5143	11931	7532	4478	2752	1972	2545	2290	1994	86	446	249	297	172	660	653	49	514	253	372	520	300	224	92	160	455	219	74	60	16	387	1	21	13	101	117	13	226	94	134	45	6	29	36	84	23	0	1	70
C11T1	8911	8847	6127	5135	3840	1421	1954	1580	1165	34	1035	327	99	51	328	393	457	565	337	248	307	368	225	3	153	266	279	11	34	0	40	0	136	57	82	51	11	13	23	81	89	13	0	10	48	46	0	0	38
C12T1	12920	14568	10862	6351	3684	1112	4329	2184	2600	217	992	537	598	16	750	987	1078	688	206	558	493	248	183	2	148	519	309	14	166	0	282	8	39	7	212	104	1	295	137	115	38	0	1	26	111	17	16	1	92
C13T1	8076	9420	6616	5215	3084	1780	1848	1693	1340	72	639	363	134	640	459	449	175	1011	130	271	299	101	171	35	80	150	167	78	22	0	120	0	62	9	98	82	101	115	52	42	20	19	25	52	72	13	8	0	94
C14T1	14346	11229	8086	5487	5566	2626	2634	1630	1521	170	1140	305	130	198	470	508	440	502	252	213	384	105	162	20	195	172	269	24	43	0	230	0	139	96	88	103	40	19	17	62	65	4	1	15	67	66	12	0	33
C15T1	12525	15958	11429	7845	5138	5173	4425	3017	2817	216	1338	398	322	367	744	1119	130	804	193	613	472	258	443	32	134	716	459	62	189	5	408	4	173	66	156	128	57	23	78	73	43	298	39	44	87	120	170	0	14
C16T1	6625	10407	7499	5195	3920	1435	2718	2473	1849	195	1038	400	253	135	584	663	590	839	234	421	368	181	292	37	192	519	384	50	99	0	330	1	68	17	118	94	21	26	51	56	26	25	7	26	76	88	41	0	52
C17T1	9774	10468	7557	5389	3649	1153	2394	1799	1866	332	606	504	382	162	465	694	665	647	268	422	441	469	223	24	364	583	301	32	95	1	452	3	59	8	82	100	30	16	111	60	50	62	14	17	62	73	7	0	13
C18T1	9021	11720	7948	4735	2606	1214	3352	2338	1765	219	903	401	213	83	503	624	78	394	309	398	424	361	230	47	417	767	502	40	51	0	40	3	285	21	190	113	21	23	54	107	41	94	21	48	40	45	6	0	25
C19T1	12688	9747	7668	4231	5869	3780	3407	1984	1700	113	1829	396	340	391	564	512	634	342	323	408	397	196	325	35	161	229	301	33	82	3	320	3	178	220	128	86	65	12	44	67	81	0	8	24	58	133	58	1	15
C20T1	12171	11007	7916	3931	5818	2883	3878	1596	2017	416	1560	300	167	522	602	556	316	408	293	377	419	99	243	36	157	157	525	55	136	4	148	0	127	48	193	63	91	24	15	59	32	1	4	15	87	126	35	0	19
C21T1	13330	10360	7857	4179	5552	3719	3728	2185	2345	392	1448	314	382	416	627	519	513	137	364	340	302	187	423	51	185	207	456	69	234	0	223	0	278	218	232	22	61	17	35	47	94	19	16	27	54	158	287	0	6
C22T1	8880	6407	5302	2463	3415	1379	2917	1397	1103	296	971	349	178	279	531	330	287	162	170	167	293	131	253	115	33	153	388	35	64	5	129	0	123	68	139	63	54	21	10	32	41	3	5	12	41	139	125	0	7
C23T1	7737	5985	4529	2740	3181	1118	1671	919	837	124	716	145	92	117	274	390	84	147	191	202	239	117	157	8	41	127	222	17	43	3	158	1	166	115	70	51	12	65	9	28	25	7	11	5	43	73	39	0	13
C24T1	11111	7077	6059	5117	4548	1830	2650	1387	1391	45	1099	325	192	91	388	438	132	201	225	409	204	431	177	3	156	225	330	7	77	0	244	1	294	13	149	70	8	133	35	72	65	34	0	10	53	30	1	8	14
C25T1	33133	16569	11236	10967	12278	3590	4854	2370	2799	251	3200	392	305	397	949	996	811	1016	670	576	728	242	361	43	640	237	899	63	168	8	350	0	428	290	203	145	88	175	58	73	66	0	28	17	133	155	25	0	166
C26T1	12711	8446	5822	4458	6547	3680	2447	1333	1011	87	1429	353	149	114	313	380	1146	675	162	262	335	170	210	119	167	170	453	14	36	0	207	0	120	34	91	31	20	8	28	47	37	144	2	9	40	98	15	0	43
C27T1	13751	11132	8166	4693	6201	4062	3289	2093	1437	107	2095	339	283	359	531	559	612	402	639	399	411	204	488	30	148	187	307	30	117	0	347	2	133	248	147	72	84	4	50	64	74	0	7	22	57	113	30	0	29
C28T1	15368	9707	6979	6452	7073	1615	2824	1371	1479	120	1679	328	419	67	359	437	49	419	254	458	262	546	201	6	311	122	393	8	54	0	188	0	268	61	77	53	10	97	45	62	65	104	3	13	59	29	1	0	26
C29T1	8034	4930	3781	2197	2539	1456	990	694	470	28	489	163	52	37	167	150	248	102	70	85	104	54	53	7	59	44	88	5	17	4	82	0	95	14	21	17	6	1	8	12	15	0	1	6	15	25	7	1	11
C30T1	15981	11936	8708	6465	5704	1968	3034	2083	2091	153	1772	317	416	326	478	546	429	373	224	228	408	226	319	146	138	208	413	47	145	4	269	0	262	19	166	86	46	13	23	108	48	507	4	32	46	98	10	0	37
C31T1	12131	8013	5471	4508	4168	1707	2354	1346	1193	78	1366	404	102	199	373	422	665	1059	202	312	272	108	193	18	346	147	442	22	50	0	25	0	173	49	168	46	31	14	23	43	32	0	2	7	23	77	0	0	65
C32T1	16518	12476	8220	11111	10091	5364	1661	3045	1292	32	1517	569	66	309	328	492	1085	4150	453	441	325	226	605	12	522	268	73	35	14	2	49	1	60	90	27	126	53	14	41	82	125	93	1	15	24	13	0	2	207
C33T1	9831	6835	4926	2518	4096	2048	2035	935	1005	67	925	197	68	142	368	305	491	213	151	95	208	71	160	18	175	135	208	34	30	0	146	0	105	20	103	59	25	6	8	22	18	26	4	13	56	65	75	0	15
C34T1	12249	9421	6847	4851	4666	2510	2447	2022	1364	123	1552	368	95	425	509	477	449	202	307	221	347	170	319	35	309	202	309	68	76	2	246	0	183	43	148	121	70	16	14	42	32	0	6	24	71	134	16	0	18
C35T1	19374	15816	10485	7417	8096	2606	3637	2678	2111	141	1923	762	266	388	603	866	613	814	478	378	447	190	300	38	435	387	452	63	126	1	43	0	294	36	152	123	54	5	36	63	50	11	8	21	96	69	5	0	74
C36T1	9054	8630	5479	4500	3572	1383	1617	1201	880	24	867	201	55	35	257	300	425	674	255	186	237	328	152	3	119	159	233	3	21	0	207	1	97	48	76	20	5	4	22	71	43	10	0	12	47	43	0	0	53
C37T1	21649	15046	10902	9210	7604	3948	2942	2235	1651	156	1614	449	145	197	467	582	685	1111	553	295	395	168	256	17	230	260	339	22	62	0	262	0	235	18	148	94	35	12	36	89	76	3	2	17	127	62	5	0	81
C38T1	15620	12688	7139	5891	6394	2554	2520	2288	1705	102	1167	145	834	365	418	561	390	283	211	347	347	179	298	13	115	196	237	38	146	81	270	0	108	18	100	65	71	12	20	57	28	0	1	23	58	25	11	0	38
C39T1	17462	14324	9805	7865	8152	4748	3552	2519	2101	255	1948	383	191	388	709	665	464	578	401	415	463	150	379	17	361	272	518	47	83	8	319	1	226	348	187	117	76	12	70	86	45	0	8	27	47	106	19	0	39
C40T1	25665	17197	11135	7327	3903	3702	20339	4336	2524	3316	2140	1062	433	316	540	1015	227	82	1053	733	384	939	464	290	112	156	32	82	171	18	23	59	42	3	8	134	51	178	161	49	50	0	75	39	74	0	0	0	8
C41T1	10836	8473	5797	4310	3304	2586	1350	1915	1590	2986	1177	465	471	710	506	443	156	258	416	341	313	283	180	726	100	67	59	476	76	41	116	41	13	8	29	36	85	80	145	72	23	3	126	187	12	1	0	0	13
C42T1	20751	12171	7607	1952	2787	447	1527	5806	2363	4163	746	2514	450	1895	418	337	45	106	471	14	57	632	461	4714	1394	81	35	811	281	2922	49	17	29	6	1	34	661	20	33	57	90	23	750	178	270	0	0	1	7
C43T1	19977	11901	8989	8844	6216	2174	2874	2452	1786	350	1599	564	387	568	470	623	117	599	554	589	324	543	261	192	564	243	332	279	85	0	293	4	301	14	133	150	70	10	63	78	51	33	24	71	76	24	4	0	37
C44T1	16166	13193	8072	5598	5597	6389	2286	1821	2078	748	1443	595	667	1056	655	710	115	316	550	527	303	142	187	456	197	121	223	391	121	1	201	2	63	7	124	120	140	18	71	41	30	11	116	158	89	0	47	1	39
C45T1	21561	10464	6725	8906	5262	3756	2366	1284	1392	1013	1394	359	316	368	420	324	301	652	395	262	161	41	187	33	51	149	174	55	190	41	105	13	49	57	69	25	33	5	77	26	17	15	6	38	38	10	151	0	44
C46T1	17452	14882	8591	7759	7055	6572	2550	2204	1658	4615	2012	708	857	977	570	224	571	214	104	290	459	163	239	390	56	48	126	357	246	439	9	7	19	34	83	24	109	76	61	52	28	7	54	70	24	4	77	1	6
C47T1	6133	10773	6858	2062	2962	1187	2076	1425	1808	128	318	204	163	1006	510	641	102	566	383	176	284	82	118	226	171	335	103	192	107	2	185	2	21	1	32	162	161	264	8	45	11	0	81	78	56	4	3	1	130
C48T1	15210	10844	7965	6698	3992	2402	1123	2580	2100	1498	1630	1405	388	141	472	302	450	463	659	350	242	518	372	116	162	154	45	15	160	12	222	7	29	3	16	57	31	9	64	91	41	0	17	74	28	6	0	2	54
total each	612686	540411	379899	258950	239716	118583	156569	100812	85248	25574	60938	21928	13547	15652	24620	26402	16612	28456	15425	16530	17397	13208	12692	8702	11224	12847	16161	4247	4923	3756	10457	233	6488	3671	5676	3963	2753	2293	2264	3401	2198	1951	1597	1825	3192	3398	1326	26	3066
total all	2951241
percentage	20.7603	18.3113	12.8725	8.77427	8.12255	4.01807	5.30519	3.41592	2.88855	0.866551	2.06483	0.743009	0.459027	0.530353	0.834225	0.894607	0.562882	0.964205	0.522661	0.560103	0.589481	0.447541	0.430056	0.294859	0.380315	0.435308	0.5476	0.143906	0.166811	0.127268	0.354326	0.00789498	0.21984	0.124388	0.192326	0.134282	0.0932828	0.0776961	0.0767135	0.11524	0.0744771	0.0661078	0.0541128	0.0618384	0.108158	0.115138	0.0449303	0.000880985	0.103888
	Bacteroidetes_unclassified	Ruminococcaceae_unclassified	Clostridiales_unclassified	Bacteroides	Bacteroidales_unclassified	Prevotellaceae_unclassified	Bacteria_unclassified	Lachnospiraceae_unclassified	Firmicutes_unclassified	Treponema	Alistipes	Porphyromonadaceae_unclassified	Prevotella	Clostridium_XI	Clostridia_unclassified	Oscillibacter	Paraprevotella	Verrucomicrobiaceae_unclassified	Papillibacter	Acidaminococcaceae_unclassified	Clostridium_IV	Roseburia	Clostridium_XlVa	Clostridium_sensu_stricto	Methanobrevibacter	Clostridium_XlVb	Proteobacteria_unclassified	Turicibacter	Ruminococcus	Bifidobacterium	Flavonifractor	Succinivibrio	Sphingobacteriales_unclassified	Paludibacter	Alphaproteobacteria_unclassified	Pseudoflavonifractor	Peptostreptococcaceae_unclassified	Clostridiales_Incertae_Sedis_XIII_unclassified	Parabacteroides	Dorea	Erysipelotrichaceae_unclassified	Escherichia_Shigella	Cellulosilyticum	Blautia	Sporobacter	Victivallis	Fibrobacter	Barnesiella	Akkermansia
Time 1	20.7603	18.3113	12.8725	8.77427	8.12255	4.01807	5.30519	3.41592	2.88855	0.866551	2.06483	0.743009	0.459027	0.530353	0.834225	0.894607	0.562882	0.964205	0.522661	0.560103	0.589481	0.447541	0.430056	0.294859	0.380315	0.435308	0.5476	0.143906	0.166811	0.127268	0.354326	0.00789498	0.21984	0.124388	0.192326	0.134282	0.0932828	0.0776961	0.0767135	0.11524	0.0744771	0.0661078	0.0541128	0.0618384	0.108158	0.115138	0.0449303	0.000880985	0.103888
Time 2	21.5237	17.6019	12.4988	8.70193	8.64119	4.60295	4.62516	3.39334	2.65952	0.872242	2.43297	0.83863	0.697127	0.539834	0.775852	0.807209	0.880725	0.749738	0.544663	0.612682	0.571191	0.303529	0.451005	0.220419	0.310487	0.427909	0.484364	0.139343	0.174448	0.0308803	0.3468	0.146396	0.280306	0.143441	0.180961	0.127969	0.0769467	0.0677334	0.0704021	0.111894	0.07593	0.0650647	0.0741827	0.0510224	0.0744051	0.11183	0.0425399	0.0012708	0.0648423
Time 3	22.5263	16.5421	11.2042	8.8782	6.86294	4.41844	3.44697	4.68907	2.5319	2.64654	2.45929	1.07669	1.22694	1.29912	0.585369	0.566101	0.547428	0.439945	0.439035	0.409034	0.372536	0.584145	0.511088	0.787376	0.463607	0.264645	0.132997	0.499885	0.337891	0.475501	0.119126	0.278484	0.106699	0.134817	0.0688522	0.1099	0.152485	0.143416	0.104377	0.0637997	0.112159	0.148751	0.121009	0.0904744	0.0505565	0.0211201	0.0780158	0.102776	0.0351479
Time 4	21.3206	14.4726	10.9907	8.7123	7.75413	6.00865	4.0294	4.01812	2.60617	5.26334	2.14418	1.09339	1.13666	1.12785	0.634774	0.443525	0.706839	0.3452	0.440724	0.329167	0.365183	0.5191	0.458107	0.449466	0.442378	0.211603	0.132281	0.343243	0.387393	0.403696	0.186929	0.568043	0.0560651	0.128265	0.0621408	0.111961	0.115371	0.101734	0.139505	0.0601831	0.0738871	0.0319649	0.0519471	0.0869836	0.0368592	0.0170119	0.097346	0.13596	0.031256
[truncated: 162 more columns]

## Sheet: Salmonella
Genus	Bacteroidetes_unclassified	Ruminococcaceae_unclassified	Clostridiales_unclassified	Bacteroides	Bacteroidales_unclassified	Prevotellaceae_unclassified	Bacteria_unclassified	Lachnospiraceae_unclassified	Firmicutes_unclassified	Treponema	Alistipes	Porphyromonadaceae_unclassified	Prevotella	Clostridium_XI	Clostridia_unclassified	Oscillibacter	Paraprevotella	Verrucomicrobiaceae_unclassified	Papillibacter	Acidaminococcaceae_unclassified	Clostridium_IV	Roseburia	Clostridium_XlVa	Clostridium_sensu_stricto	Methanobrevibacter	Clostridium_XlVb	Proteobacteria_unclassified	Turicibacter	Ruminococcus	Bifidobacterium	Flavonifractor	Succinivibrio	Sphingobacteriales_unclassified	Paludibacter	Alphaproteobacteria_unclassified	Pseudoflavonifractor	Peptostreptococcaceae_unclassified	Clostridiales_Incertae_Sedis_XIII_unclassified	Parabacteroides	Dorea	Erysipelotrichaceae_unclassified	Escherichia_Shigella	Cellulosilyticum	Blautia	Sporobacter	Victivallis	Fibrobacter	Barnesiella	Akkermansia
C1T1	3757	18660	12543	1445	1888	429	3586	2677	2509	142	590	466	109	204	732	712	0	319	279	205	676	348	228	96	160	396	123	121	210	9	294	1	44	113	55	73	27	29	7	110	52	31	10	81	70	35	0	0	66
C1T2	9998	16487	12994	5942	5933	1545	5578	3183	2848	235	2106	523	358	555	1141	1075	214	756	689	644	708	144	390	331	222	574	742	273	185	5	680	2	92	117	302	62	99	18	48	25	44	4	187	32	69	242	0	0	137
C1T3	13911	15153	10839	6074	4980	4242	3802	3690	2800	432	1973	457	1461	337	558	623	399	275	322	591	339	353	470	73	354	494	749	159	231	675	34	28	180	675	189	66	43	177	121	122	61	235	46	84	42	172	1	2	17
C3T1	10767	15337	11138	5305	9469	2023	6339	2254	2709	295	1602	334	423	187	532	823	37	266	351	428	536	580	386	35	228	555	571	50	104	3	461	1	117	74	203	148	19	40	27	223	41	77	11	22	114	121	0	0	32
C3T3	17155	13537	9049	4810	3870	3674	3909	5667	2419	5437	1980	599	1418	459	654	548	147	82	438	383	301	222	683	227	325	382	165	357	635	252	177	19	65	252	85	38	50	148	69	69	30	40	46	102	57	44	0	119	16
C3T4	11518	11057	8548	4150	5011	1979	3240	3118	2125	7658	1459	1374	478	187	516	360	640	356	278	95	142	299	453	129	308	125	88	118	220	266	70	95	44	84	39	46	27	4	69	23	51	8	11	56	69	1	0	577	52
C4T2	5893	8242	6230	4930	3657	1259	3629	1361	1586	225	942	453	82	167	309	400	450	572	81	197	179	407	228	55	70	212	499	42	17	1	297	0	99	35	90	103	30	23	21	74	30	1	7	22	59	85	0	0	119
C4T3	17096	8743	8657	8001	2955	2727	2112	1397	1173	5184	844	259	1031	483	348	294	23	1871	95	145	285	19	100	169	152	68	55	609	92	1562	14	317	30	114	8	36	137	8	195	119	9	1	28	24	13	6	1	777	58
C4T4	6925	10292	7470	8188	3559	4958	1805	3211	1330	511	840	1721	2722	323	178	231	11	9	218	40	80	660	245	279	962	290	7	467	163	5241	15	1504	7	6	0	40	42	130	130	43	247	6	60	92	4	0	0	1334	1
C5T1	7791	12550	8749	5599	4884	709	3924	1973	1885	175	804	539	208	121	511	476	4	343	207	301	445	436	314	31	143	316	401	36	79	0	301	0	144	57	188	46	16	7	15	87	42	78	4	24	85	94	0	0	102
C5T4	5087	5750	4012	3116	2334	2254	1514	2161	1161	1126	377	1340	1115	627	130	259	72	51	197	179	118	421	550	401	91	107	17	378	208	66	65	2129	8	1	8	19	66	1	35	35	48	72	66	33	18	2	0	814	14
C6T1	6449	9611	8356	3278	3777	1382	3319	1865	2670	207	1078	370	221	115	579	650	26	426	308	466	430	251	190	48	467	433	468	47	91	2	268	17	123	132	157	147	11	45	23	76	21	2	25	31	42	165	1	1	18
C6T2	9713	9511	8441	3677	5371	2016	3821	1548	2154	270	1172	295	219	118	658	518	110	104	563	379	441	313	182	607	162	353	580	41	177	0	162	8	142	455	294	42	13	22	22	65	16	29	22	19	32	206	0	0	0
C6T3	13712	10353	7054	4024	3071	2291	3173	5427	1964	3227	1698	463	1091	449	597	536	118	52	462	367	211	198	579	216	211	414	136	334	533	177	167	3	73	294	63	60	55	154	40	58	11	31	42	94	11	57	0	41	6
C6T4	7098	6127	4493	2914	2129	432	2077	2344	1223	21869	811	200	132	98	282	266	11	488	233	393	161	781	313	138	205	114	204	51	777	4	66	73	14	26	135	11	12	60	103	40	32	18	10	57	12	41	0	59	29
C7T1	5138	9714	7454	3342	3887	412	2471	2240	1581	379	645	199	64	58	401	333	39	1284	194	266	235	320	291	108	182	363	232	20	57	0	291	0	49	31	101	39	17	17	20	138	41	9	5	22	65	49	0	1	741
C8T1	8742	9923	7300	5522	3233	906	3064	2512	1386	312	1136	508	287	47	474	435	9	793	266	327	345	528	212	24	153	301	607	22	106	0	274	3	67	139	127	59	7	7	42	128	63	17	6	39	62	102	0	0	45
C8T2	1850	5791	5345	1094	1627	305	936	1260	682	69	220	67	41	110	178	131	16	183	49	92	99	102	115	91	43	98	66	77	23	0	109	0	20	30	18	43	10	5	13	29	18	1	10	28	16	9	0	0	20
C8T3	12957	11396	7330	3335	5084	2426	2319	2398	2858	244	1941	1490	382	209	559	364	6	645	474	344	492	47	371	170	421	97	362	256	238	68	16	68	9	356	38	35	76	6	53	39	20	0	19	35	343	3	1	985	86
C9T1	8617	11063	8276	6109	4012	2743	3018	2327	2359	144	663	235	233	229	616	444	49	1306	121	216	443	350	162	20	208	248	186	67	107	39	213	5	221	8	90	44	23	30	62	47	20	33	17	33	89	7	19	1	206
C9T2	5299	4879	3920	2761	2814	1548	1736	1091	1016	242	712	170	376	68	276	301	294	162	159	271	163	68	94	37	43	288	240	23	142	5	19	27	115	52	54	40	6	13	20	40	7	13	17	11	35	50	24	0	2
C9T3	7892	8503	7429	1979	2755	4296	2864	2288	1693	1855	1177	405	513	1308	557	276	360	1066	133	229	312	144	166	429	152	117	162	506	187	132	5	6	70	8	39	52	159	141	59	31	22	19	64	77	143	7	24	0	71
C9T4	9510	6568	5166	3011	3115	2346	1764	1250	1688	700	1308	651	178	1073	332	290	228	99	314	55	220	186	100	287	428	74	64	233	86	94	2	30	33	66	21	66	71	59	31	36	29	11	38	25	81	2	2	0	10
C10T4	15197	7686	6880	4517	5521	2870	2703	1777	1618	2724	1008	884	534	508	656	183	172	212	351	128	323	199	160	96	169	48	19	122	212	5	95	46	33	108	13	42	57	88	125	42	26	0	19	51	4	4	22	1	26
C11T4	9346	7203	6141	3932	3735	2636	2447	2477	1343	478	1292	359	361	578	417	240	84	108	245	253	306	247	253	355	117	173	180	149	173	6	168	237	28	194	81	52	66	109	80	36	34	1	50	32	10	20	0	0	2
C13T1	8076	9420	6616	5215	3084	1780	1848	1693	1340	72	639	363	134	640	459	449	175	1011	130	271	299	101	171	35	80	150	167	78	22	0	120	0	62	9	98	82	101	115	52	42	20	19	25	52	72	13	8	0	94
C14T4	14420	7600	6854	4694	5479	2716	2441	1709	1607	2527	1056	890	587	455	752	213	245	345	320	241	384	180	114	136	231	88	44	131	204	10	90	42	24	89	20	59	39	13	125	40	23	0	25	38	12	3	32	0	27
C15T4	10673	8954	6741	3851	3627	2054	2538	2293	1619	3329	1634	410	438	356	411	359	236	170	332	230	275	401	265	81	159	146	88	64	312	82	171	237	24	64	69	91	32	115	51	41	41	18	79	83	25	24	88	37	9
C16T1	6625	10407	7499	5195	3920	1435	2718	2473	1849	195	1038	400	253	135	584	663	590	839	234	421	368	181	292	37	192	519	384	50	99	0	330	1	68	17	118	94	21	26	51	56	26	25	7	26	76	88	41	0	52
C17T1	9774	10468	7557	5389	3649	1153	2394	1799	1866	332	606	504	382	162	465	694	665	647	268	422	441	469	223	24	364	583	301	32	95	1	452	3	59	8	82	100	30	16	111	60	50	62	14	17	62	73	7	0	13
C17T3	9527	14559	8566	6726	3646	5071	2514	3787	1894	38	1377	923	567	53	523	426	88	21	513	384	569	347	437	4	154	408	187	2	88	4	215	70	44	60	46	85	16	24	98	126	145	20	0	39	40	37	8	0	0
C17T4	10027	9579	6982	5617	6073	5113	2564	1705	1468	618	1472	494	289	282	486	314	467	213	117	125	286	235	232	78	200	191	206	75	115	7	138	134	28	38	77	131	39	187	66	38	74	1	6	54	11	6	152	1	19
C20T1	12171	11007	7916	3931	5818	2883	3878	1596	2017	416	1560	300	167	522	602	556	316	408	293	377	419	99	243	36	157	157	525	55	136	4	148	0	127	48	193	63	91	24	15	59	32	1	4	15	87	126	35	0	19
C20T2	10103	7686	5504	2992	4462	3630	2496	1158	1666	282	1407	275	382	560	460	446	698	220	276	265	283	45	218	110	41	155	219	119	176	5	158	0	117	21	61	89	103	14	24	38	29	264	10	13	77	95	90	0	15
C20T3	8891	6811	5279	3009	3230	4056	2358	1190	1665	410	956	484	232	277	408	150	470	207	286	227	193	57	176	10	131	38	87	71	169	42	10	2	63	44	4	35	69	62	92	22	40	27	0	36	36	34	516	0	10
C20T4	14448	8910	5707	3946	4715	4635	2518	2588	2427	1689	937	425	1277	244	386	383	81	53	308	343	263	141	503	125	40	230	52	162	395	4	150	282	77	198	5	23	104	14	135	71	25	132	1	47	117	28	60	0	18
C21T1	13330	10360	7857	4179	5552	3719	3728	2185	2345	392	1448	314	382	416	627	519	513	137	364	340	302	187	423	51	185	207	456	69	234	0	223	0	278	218	232	22	61	17	35	47	94	19	16	27	54	158	287	0	6
C21T2	14060	9748	7786	5087	6507	3761	3085	2154	1833	258	1931	504	465	562	663	477	693	325	635	512	414	97	272	56	315	240	309	82	82	7	271	0	161	261	113	30	111	23	31	65	102	1	12	24	48	91	45	0	42
C21T3	17607	10646	8247	6990	6482	4695	2724	2838	2128	579	1722	646	674	455	414	229	2176	167	276	348	185	171	223	123	171	167	4	63	143	8	17	29	27	139	2	73	58	132	120	24	58	1	15	18	14	4	0	0	24
C21T4	17709	8965	6651	7262	7682	5631	1907	2484	1832	725	1332	616	870	100	384	338	1326	38	422	380	308	122	284	310	157	107	44	66	86	13	273	472	19	298	41	46	71	4	140	64	45	20	7	24	6	15	0	0	0
C22T1	8880	6407	5302	2463	3415	1379	2917	1397	1103	296	971	349	178	279	531	330	287	162	170	167	293	131	253	115	33	153	388	35	64	5	129	0	123	68	139	63	54	21	10	32	41	3	5	12	41	139	125	0	7
C22T2	7588	5936	4501	2052	2848	1722	2636	1050	1040	151	990	184	114	117	445	340	173	164	160	145	226	79	216	16	50	142	400	27	66	2	127	0	153	199	82	54	25	9	19	32	46	1	6	6	43	189	131	0	7
C22T3	13396	7315	4083	3620	3704	1894	1308	2350	1371	2700	977	563	1200	1015	182	294	206	90	143	145	195	67	466	498	57	166	37	207	328	39	15	2	47	99	36	7	89	76	14	33	25	20	99	95	15	0	46	0	5
C22T4	7704	5434	4537	2467	2886	2529	2185	1808	1102	720	1026	257	210	140	365	204	499	101	179	182	171	342	247	50	62	114	214	32	310	3	168	175	44	60	52	76	21	12	52	29	31	0	7	10	14	52	177	0	9
C23T1	7737	5985	4529	2740	3181	1118	1671	919	837	124	716	145	92	117	274	390	84	147	191	202	239	117	157	8	41	127	222	17	43	3	158	1	166	115	70	51	12	65	9	28	25	7	11	5	43	73	39	0	13
C23T2	10548	7904	5905	4260	4591	1663	2253	1571	1109	60	1054	298	344	143	381	399	258	198	244	225	343	156	211	8	40	185	210	23	68	10	185	0	151	28	42	49	27	7	10	52	55	3	1	13	51	57	85	0	12
C23T3	5542	4105	3120	992	1937	1018	1414	924	625	463	553	237	220	279	289	94	105	88	114	45	100	18	53	82	49	14	4	58	82	28	1	3	2	29	2	13	32	31	28	5	24	2	30	14	7	1	115	2	14
C23T4	7344	4857	3823	2368	2410	3131	1503	1383	793	543	698	147	125	146	221	130	653	101	91	90	85	83	138	41	24	74	49	39	101	3	60	25	20	37	27	11	23	0	24	11	20	0	16	19	3	10	98	0	9
C24T1	11111	7077	6059	5117	4548	1830	2650	1387	1391	45	1099	325	192	91	388	438	132	201	225	409	204	431	177	3	156	225	330	7	77	0	244	1	294	13	149	70	8	133	35	72	65	34	0	10	53	30	1	8	14
C24T2	11379	10061	6448	3562	3929	1636	2498	1483	1250	286	1070	439	492	65	380	481	181	118	274	249	338	257	239	22	48	262	232	9	123	0	11	3	224	75	108	49	13	19	20	74	64	3	5	13	52	51	0	0	6
C25T2	19744	12853	9075	6005	6942	3357	4025	2103	1989	277	2416	390	249	321	601	722	560	329	447	488	508	140	367	26	154	199	541	43	157	0	249	2	300	149	88	108	59	19	40	52	32	0	11	12	43	250	24	0	15
C25T3	21121	11181	7261	6125	4953	3514	2382	3622	1817	3373	2525	418	884	626	457	621	547	192	439	610	269	184	449	383	193	184	44	253	499	34	20	4	72	83	25	50	83	83	18	30	31	16	121	40	39	17	362	0	25
C25T4	13071	10625	8691	5209	5326	5304	2777	2739	1969	1753	2196	427	385	272	555	346	694	272	482	285	235	253	303	49	133	163	198	47	457	1	191	123	122	36	53	94	37	6	95	9	27	3	7	37	38	21	190	1	17
C26T3	9505	6851	4376	3206	3781	1432	1511	1823	735	429	1186	172	178	262	204	209	366	116	186	272	150	100	216	37	194	122	136	47	151	43	12	121	19	19	95	6	23	63	47	23	8	0	12	27	37	4	457	0	3
C26T4	11830	9005	6496	6331	6319	5696	2093	1389	1123	596	1874	336	232	229	381	274	543	176	111	120	188	284	202	49	272	121	183	35	102	3	144	114	22	120	76	144	33	62	76	22	43	0	4	56	16	3	149	1	13
C27T1	13751	11132	8166	4693	6201	4062	3289	2093	1437	107	2095	339	283	359	531	559	612	402	639	399	411	204	488	30	148	187	307	30	117	0	347	2	133	248	147	72	84	4	50	64	74	0	7	22	57	113	30	0	29
C27T2	8573	6234	4706	2898	3800	1857	1615	1204	854	74	1318	195	254	132	339	319	394	191	369	184	174	109	188	15	175	107	145	18	31	10	200	0	30	169	81	4	11	4	22	84	36	0	3	13	27	49	5	0	18
C28T1	15368	9707	6979	6452	7073	1615	2824	1371	1479	120	1679	328	419	67	359	437	49	419	254	458	262	546	201	6	311	122	393	8	54	0	188	0	268	61	77	53	10	97	45	62	65	104	3	13	59	29	1	0	26
C28T2	22124	16409	12331	8488	10261	3888	3990	2028	1725	85	3470	1062	310	155	721	636	623	777	914	582	377	423	310	12	180	264	258	16	55	1	346	0	179	112	82	124	38	15	35	87	83	10	0	20	59	51	0	1	61
C28T3	30439	18955	14444	18538	8889	5716	3346	2930	2466	785	3831	762	745	1138	528	377	686	7	661	437	293	203	278	204	1408	33	4	303	133	272	9	20	62	16	0	41	143	93	76	13	57	43	66	23	5	0	0	0	0
C28T4	8265	6197	4918	3595	3157	2367	1913	2021	898	344	1020	206	287	76	305	227	25	110	247	195	198	238	159	17	131	121	150	5	136	0	142	209	25	155	68	36	12	6	91	25	25	0	1	14	8	17	0	0	1
C30T2	14028	13489	9838	5736	4863	2056	4159	2085	1891	320	1874	325	578	139	648	626	890	448	529	435	427	301	289	29	141	259	568	24	145	9	273	2	245	130	281	80	15	6	52	125	78	384	7	20	41	187	36	0	24
C30T3	18193	14379	12645	11544	5407	3018	4075	4535	2993	4562	2413	752	437	241	831	487	83	2667	487	499	331	402	420	95	278	193	127	54	459	2	5	38	581	67	80	71	40	200	111	24	18	0	25	63	32	35	78	2	185
C30T4	17055	7784	6392	4657	5195	2642	1751	1437	1021	2787	719	539	341	354	563	131	156	285	307	122	234	196	92	72	266	31	17	73	137	0	13	16	18	63	21	36	43	59	82	29	29	0	11	38	2	2	13	2	27
C31T1	12131	8013	5471	4508	4168	1707	2354	1346	1193	78	1366	404	102	199	373	422	665	1059	202	312	272	108	193	18	346	147	442	22	50	0	25	0	173	49	168	46	31	14	23	43	32	0	2	7	23	77	0	0	65
C31T2	19206	14065	9926	7317	8019	2944	4324	2656	2043	307	2673	662	564	668	703	620	1001	933	714	453	531	262	430	84	328	313	687	101	139	4	282	0	296	176	215	135	121	13	101	104	88	108	21	30	49	143	10	0	54
C31T3	34715	22331	11298	11142	7510	5094	3377	3189	2536	2364	5191	1012	1906	1528	470	765	1683	618	318	393	348	317	397	269	675	80	88	219	499	291	6	41	80	261	91	27	137	79	160	57	43	67	57	76	22	7	2	198	41
C31T4	33121	15466	11491	16596	12440	8110	4156	2757	2287	12222	4272	826	1607	558	654	485	1805	1007	645	499	317	284	357	196	950	154	63	231	198	188	244	265	69	287	51	55	75	7	211	54	76	4	36	37	11	8	1	7	63
C32T4	17918	16543	12491	12617	9113	7593	3223	4574	2721	637	2387	894	549	488	532	639	702	991	573	434	341	313	476	108	577	390	96	108	190	19	527	172	111	321	42	239	61	24	68	72	113	12	57	65	34	42	262	4	20
C33T1	9831	6835	4926	2518	4096	2048	2035	935	1005	67	925	197	68	142	368	305	491	213	151	95	208	71	160	18	175	135	208	34	30	0	146	0	105	20	103	59	25	6	8	22	18	26	4	13	56	65	75	0	15
C33T2	7273	8240	5279	2726	2785	1816	2128	1059	1142	121	923	240	186	245	383	370	300	109	301	151	277	103	225	39	102	211	328	42	174	0	29	0	113	28	84	93	45	10	14	47	13	1	2	6	40	148	74	0	7
C34T1	12249	9421	6847	4851	4666	2510	2447	2022	1364	123	1552	368	95	425	509	477	449	202	307	221	347	170	319	35	309	202	309	68	76	2	246	0	183	43	148	121	70	16	14	42	32	0	6	24	71	134	16	0	18
C34T2	21184	12918	8786	7756	7647	4433	2405	2727	1658	199	1930	642	189	263	502	567	403	203	815	380	468	195	413	34	407	270	189	47	91	0	380	0	195	224	80	139	34	7	15	80	73	15	6	40	66	79	13	0	16
C34T3	18472	13765	8601	20268	5378	1517	2849	10757	1724	114	3184	747	687	167	67	543	17	0	111	776	34	2864	1076	1154	460	390	53	16	39	544	268	539	86	264	1	66	297	3	161	100	1285	115	0	181	0	1	0	0	0
C34T4	15869	8100	7555	5549	5137	4177	2622	2367	1747	4107	1325	676	240	438	454	291	276	43	391	214	224	144	224	309	390	70	46	100	89	368	10	36	26	136	29	69	64	8	51	28	35	9	20	45	14	11	227	0	0
C35T1	19374	15816	10485	7417	8096	2606	3637	2678	2111	141	1923	762	266	388	603	866	613	814	478	378	447	190	300	38	435	387	452	63	126	1	43	0	294	36	152	123	54	5	36	63	50	11	8	21	96	69	5	0	74
C35T2	13399	11475	8566	5833	6227	1372	2465	1530	1529	87	1441	477	161	100	426	327	395	588	239	305	221	58	153	19	100	164	143	8	82	0	7	0	133	38	72	38	13	9	32	54	18	3	1	16	16	26	22	0	88
C35T3	18226	16385	10007	4236	4081	1931	2774	3679	2151	5654	2275	783	1509	727	543	773	238	249	197	239	249	436	433	223	486	279	45	191	643	156	15	11	130	27	99	45	67	77	40	73	21	3	21	69	27	10	8	121	9
C35T4	15631	11193	7661	6716	4489	1823	2554	2672	1827	6619	2414	459	589	286	509	460	215	103	468	225	434	444	398	73	296	187	118	75	447	73	225	411	28	164	45	155	32	4	115	69	29	6	5	60	19	33	63	88	3
C36T1	9054	8630	5479	4500	3572	1383	1617	1201	880	24	867	201	55	35	257	300	425	674	255	186	237	328	152	3	119	159	233	3	21	0	207	1	97	48	76	20	5	4	22	71	43	10	0	12	47	43	0	0	53
C36T2	16835	13489	10209	6978	7283	2761	3342	2157	1909	88	1503	793	382	300	463	567	574	486	446	477	413	182	353	24	267	359	259	43	103	0	283	0	248	44	236	109	43	16	56	73	102	2	2	16	13	51	0	0	54
C36T3	12297	12059	8312	3538	3651	1697	2710	2068	1610	4807	1649	869	196	401	538	376	400	289	343	130	270	168	159	96	515	96	54	68	252	11	5	5	118	66	38	113	47	92	82	17	18	3	5	59	36	16	0	4	24
C37T1	21649	15046	10902	9210	7604	3948	2942	2235	1651	156	1614	449	145	197	467	582	685	1111	553	295	395	168	256	17	230	260	339	22	62	0	262	0	235	18	148	94	35	12	36	89	76	3	2	17	127	62	5	0	81
C37T2	24015	15957	10743	7642	8207	5293	4608	2066	2113	275	1861	565	250	177	618	665	1092	601	325	306	386	143	298	26	154	228	519	40	131	3	199	1	328	38	183	123	35	14	28	53	31	21	13	19	92	94	36	1	50
C37T3	21631	20251	14030	12620	7462	6027	3533	4988	2455	1376	1675	769	817	713	601	804	426	38	278	289	315	662	493	341	227	655	46	78	317	8	423	49	73	179	83	524	82	274	53	46	60	5	19	61	65	27	25	6	0
C38T1	15620	12688	7139	5891	6394	2554	2520	2288	1705	102	1167	145	834	365	418	561	390	283	211	347	347	179	298	13	115	196	237	38	146	81	270	0	108	18	100	65	71	12	20	57	28	0	1	23	58	25	11	0	38
C38T2	10881	9063	6115	3641	4802	2612	1761	1289	1186	84	778	181	159	107	241	346	626	264	173	194	149	68	123	9	134	150	114	8	102	28	9	0	97	26	56	19	28	8	32	44	23	1	0	15	44	19	11	0	19
C39T1	17462	14324	9805	7865	8152	4748	3552	2519	2101	255	1948	383	191	388	709	665	464	578	401	415	463	150	379	17	361	272	518	47	83	8	319	1	226	348	187	117	76	12	70	86	45	0	8	27	47	106	19	0	39
C39T2	10081	7286	5139	3828	4440	3092	2174	1195	1065	84	997	262	152	153	298	362	469	287	176	195	219	51	193	13	107	154	203	20	64	3	22	0	142	125	83	40	25	4	16	65	30	0	2	19	20	99	1	1	16
C39T3	15259	8455	5024	4374	4647	2241	1393	1820	866	605	1391	322	392	898	283	277	400	18	216	225	176	83	144	168	223	109	20	177	80	1097	5	30	52	63	20	71	112	49	40	30	21	12	49	27	14	5	44	0	0
C40T2	16557	13121	7935	5349	4899	3851	3022	3085	1951	2378	2301	625	608	650	456	565	616	765	672	570	294	269	464	701	104	205	330	214	212	1	241	236	175	15	172	60	73	5	47	49	19	236	359	54	55	6	41	2	40
C40T4	14197	8661	5690	2626	2190	2064	12579	4276	1230	20877	752	1775	778	6238	134	105	92	11	75	11	43	711	524	2578	365	13	3	2031	79	1594	24	207	23	4	0	25	461	74	48	21	104	37	84	150	5	0	0	3	2
C41T4	14968	8753	5156	5007	5029	3943	1134	1642	1193	924	1277	428	1568	664	188	190	381	37	212	202	157	234	151	208	85	79	15	200	238	115	121	57	11	12	13	35	44	144	132	30	33	7	61	44	29	2	45	2	5
C42T1	20751	12171	7607	1952	2787	447	1527	5806	2363	4163	746	2514	450	1895	418	337	45	106	471	14	57	632	461	4714	1394	81	35	811	281	2922	49	17	29	6	1	34	661	20	33	57	90	23	750	178	270	0	0	1	7
C43T1	19977	11901	8989	8844	6216	2174	2874	2452	1786	350	1599	564	387	568	470	623	117	599	554	589	324	543	261	192	564	243	332	279	85	0	293	4	301	14	133	150	70	10	63	78	51	33	24	71	76	24	4	0	37
C43T2	31520	18440	10274	9718	7530	3416	3795	4086	2119	1000	3072	1323	1073	711	587	519	722	781	555	494	231	283	512	302	594	197	189	184	53	2	284	322	127	95	146	35	61	4	69	81	34	261	118	53	20	5	8	2	52
C43T3	17482	12710	7617	3655	7761	1478	2816	2676	1581	3406	1654	1597	1144	2968	362	241	141	101	167	67	260	122	221	1478	320	20	98	1004	199	6	6	18	45	124	78	29	288	65	62	38	26	57	100	35	22	4	11	5	46
C44T4	24541	9528	5690	5709	5316	5001	1449	2021	1930	1946	1344	469	1575	1826	377	425	687	69	282	76	348	177	259	1102	221	207	49	389	546	9	15	22	39	38	38	50	147	175	75	53	19	110	72	84	36	0	71	0	14
C45T3	18383	8839	6703	5809	3875	4034	2653	3901	1738	2100	2335	744	514	224	511	421	550	382	314	656	259	383	501	214	78	202	153	41	176	49	256	984	88	52	103	47	20	1	80	27	31	77	49	35	17	5	3	0	31
C45T4	14748	10524	8240	8997	6336	2941	3034	2393	1752	1305	1125	924	604	1666	499	430	362	726	232	285	295	130	213	772	135	199	135	575	118	54	188	9	27	14	86	55	189	14	69	38	37	51	112	144	23	4	21	0	94
C46T1	17452	14882	8591	7759	7055	6572	2550	2204	1658	4615	2012	708	857	977	570	224	571	214	104	290	459	163	239	390	56	48	126	357	246	439	9	7	19	34	83	24	109	76	61	52	28	7	54	70	24	4	77	1	6
C46T2	19116	8276	5798	5393	5012	3194	2642	1855	1498	4484	1710	789	724	760	349	308	322	528	191	255	124	132	203	650	186	91	359	477	61	2	135	564	145	106	50	46	107	5	43	66	15	133	170	35	16	1	2	1	137
C46T4	21540	8932	5936	5667	5648	2783	1199	2414	942	208	3198	653	780	691	216	150	1317	41	273	359	517	201	288	392	134	40	13	143	99	355	7	379	18	42	3	18	63	62	214	32	25	120	53	62	5	0	12	1	7
C47T1	6133	10773	6858	2062	2962	1187	2076	1425	1808	128	318	204	163	1006	510	641	102	566	383	176	284	82	118	226	171	335	103	192	107	2	185	2	21	1	32	162	161	264	8	45	11	0	81	78	56	4	3	1	130
C47T2	13393	9875	7167	5401	4586	3276	3446	3271	2073	1639	2087	628	408	282	611	619	439	477	389	509	265	206	459	289	68	293	197	107	313	2	215	317	113	43	69	46	39	4	87	46	5	0	106	29	82	27	28	0	30
C48T1	15210	10844	7965	6698	3992	2402	1123	2580	2100	1498	1630	1405	388	141	472	302	450	463	659	350	242	518	372	116	162	154	45	15	160	12	222	7	29	3	16	57	31	9	64	91	41	0	17	74	28	6	0	2	54
C48T3	9569	6781	4650	3748	3506	1787	1532	1425	1161	748	909	489	281	607	271	328	365	198	366	177	213	82	203	344	55	169	92	153	282	1	117	61	35	12	127	51	50	8	54	30	12	8	47	47	16	7	76	0	26
C48T4	16213	11604	9457	6439	7483	2568	3221	2981	2837	295	944	1285	2563	894	394	163	329	35	172	82	164	476	124	145	817	132	10	96	158	1735	132	33	28	34	13	144	129	148	70	120	66	9	9	84	23	0	0	1	12
total each	1478288	1143567	816811	595226	540462	308339	301820	258067	183653	179762	163507	62316	57041	53724	49678	46061	43876	42250	35022	32121	31854	29205	31405	25692	27094	22319	23246	16224	18951	19452	17222	11560	11324	10786	9193	7567	7408	5084	6420	6038	5871	3586	4112	4546	4977	5198	4958	5219	4341
total all	6825078
percentage	21.6596	16.7554	11.9678	8.72116	7.91877	4.51774	4.42222	3.78116	2.69086	2.63385	2.39568	0.913045	0.835756	0.787156	0.727874	0.674879	0.642864	0.619041	0.513137	0.470632	0.46672	0.427907	0.460141	0.376435	0.396977	0.327015	0.340597	0.237712	0.277667	0.285008	0.252334	0.169375	0.165918	0.158035	0.134694	0.110871	0.108541	0.07449	0.0940649	0.0884679	0.086021	0.0525415	0.0602484	0.0666073	0.0729222	0.0761603	0.0726439	0.076468	0.0636037
		Bacteroidetes_unclassified	Ruminococcaceae_unclassified	Clostridiales_unclassified	Bacteroides	Bacteroidales_unclassified	Prevotellaceae_unclassified	Bacteria_unclassified	Lachnospiraceae_unclassified	Firmicutes_unclassified	Treponema	Alistipes	Porphyromonadaceae_unclassified	Prevotella	Clostridium_XI	Clostridia_unclassified	Oscillibacter	Paraprevotella	Verrucomicrobiaceae_unclassified	Papillibacter	Acidaminococcaceae_unclassified	Clostridium_IV	Roseburia	Clostridium_XlVa	Clostridium_sensu_stricto	Methanobrevibacter	Clostridium_XlVb	Proteobacteria_unclassified	Turicibacter	Ruminococcus	Bifidobacterium	Flavonifractor	Succinivibrio	Sphingobacteriales_unclassified	Paludibacter	Alphaproteobacteria_unclassified	Pseudoflavonifractor	Peptostreptococcaceae_unclassified	Clostridiales_Incertae_Sedis_XIII_unclassified	Parabacteroides	Dorea	Erysipelotrichaceae_unclassified	Escherichia_Shigella	Cellulosilyticum	Blautia	Sporobacter	Victivallis	Fibrobacter	Barnesiella
	Sal neg	21.6596	16.7554	11.9678	8.72116	7.91877	4.51774	4.42222	3.78116	2.69086	2.63385	2.39568	0.913045	0.835756	0.787156	0.727874	0.674879	0.642864	0.619041	0.513137	0.470632	0.46672	0.427907	0.460141	0.376435	0.396977	0.327015	0.340597	0.237712	0.277667	0.285008	0.252334	0.169375	0.165918	0.158035	0.134694	0.110871	0.108541	0.07449	0.0940649	0.0884679	0.086021	0.0525415	0.0602484	0.0666073	0.0729222	0.0761603	0.0726439	0.076468
	Sal pos	21.4155	16.7212	11.786	8.82642	7.7387	5.05147	4.23291	4.02028	2.64061	2.09358	2.13726	0.972005	0.944529	0.990815	0.679008	0.680963	0.716276	0.62791	0.45352	0.488299	0.483357	0.50803	0.467295	0.522856	0.401666	0.344815	0.300908	0.341274	0.252761	0.228438	0.248667	0.35007	0.166848	0.101348	0.114588	0.133563	0.111453	0.127699	0.101772	0.0866877	0.0826124	0.112486	0.096166	0.080123	0.0601153	0.0534215	0.0567407	0.0396466
[truncated: 56 more columns]

## Sheet: Farm
Genus	Bacteroidetes_unclassified	Ruminococcaceae_unclassified	Clostridiales_unclassified	Bacteroides	Bacteroidales_unclassified	Prevotellaceae_unclassified	Bacteria_unclassified	Lachnospiraceae_unclassified	Firmicutes_unclassified	Treponema	Alistipes	Porphyromonadaceae_unclassified	Prevotella	Clostridium_XI	Clostridia_unclassified	Oscillibacter	Paraprevotella	Verrucomicrobiaceae_unclassified	Papillibacter	Acidaminococcaceae_unclassified	Clostridium_IV	Roseburia	Clostridium_XlVa	Clostridium_sensu_stricto	Methanobrevibacter	Clostridium_XlVb	Proteobacteria_unclassified	Turicibacter	Ruminococcus	Bifidobacterium	Flavonifractor	Succinivibrio	Sphingobacteriales_unclassified	Paludibacter	Alphaproteobacteria_unclassified	Pseudoflavonifractor	Peptostreptococcaceae_unclassified	Clostridiales_Incertae_Sedis_XIII_unclassified	Parabacteroides	Dorea	Erysipelotrichaceae_unclassified	Escherichia_Shigella	Cellulosilyticum	Blautia	Sporobacter	Victivallis	Fibrobacter	Barnesiella	Akkermansia
C1T1	3757	18660	12543	1445	1888	429	3586	2677	2509	142	590	466	109	204	732	712	0	319	279	205	676	348	228	96	160	396	123	121	210	9	294	1	44	113	55	73	27	29	7	110	52	31	10	81	70	35	0	0	66
C1T2	9998	16487	12994	5942	5933	1545	5578	3183	2848	235	2106	523	358	555	1141	1075	214	756	689	644	708	144	390	331	222	574	742	273	185	5	680	2	92	117	302	62	99	18	48	25	44	4	187	32	69	242	0	0	137
C1T3	13911	15153	10839	6074	4980	4242	3802	3690	2800	432	1973	457	1461	337	558	623	399	275	322	591	339	353	470	73	354	494	749	159	231	675	34	28	180	675	189	66	43	177	121	122	61	235	46	84	42	172	1	2	17
C1T4	8909	13918	7144	2566	6050	4667	3384	2666	3237	1586	1225	666	356	538	444	313	1114	516	46	189	255	1061	566	248	8	259	144	202	745	66	151	27	13	83	70	50	61	124	100	15	34	23	42	87	47	8	1	151	24
C2T1	12049	12343	10413	5860	4585	2992	5333	2072	2177	224	1523	443	205	161	824	804	90	375	159	559	528	141	159	115	122	319	1523	68	57	0	376	20	104	88	231	97	19	28	28	60	36	122	3	11	108	389	0	0	59
C2T2	10506	14732	10500	7256	8373	2580	4878	2885	2176	349	1819	284	259	327	687	782	34	2229	384	554	626	325	348	95	133	498	1012	99	142	1	555	0	149	181	227	102	29	21	63	151	81	0	28	27	93	234	0	0	82
C2T3	17723	10564	7626	5925	4221	6635	1719	3906	1359	809	1200	345	812	263	268	578	85	143	610	470	235	304	368	245	194	325	104	121	213	1864	285	2193	85	47	90	20	38	10	123	79	41	53	49	43	44	16	1	15	2
C2T4	8539	6429	4943	2046	2744	858	2043	1344	1125	2409	854	247	447	46	266	162	120	150	162	196	168	270	197	11	129	63	75	8	90	25	76	58	15	28	25	1	5	3	42	28	22	7	5	36	44	2	0	97	31
C3T1	10767	15337	11138	5305	9469	2023	6339	2254	2709	295	1602	334	423	187	532	823	37	266	351	428	536	580	386	35	228	555	571	50	104	3	461	1	117	74	203	148	19	40	27	223	41	77	11	22	114	121	0	0	32
C3T2	4838	5656	4298	2234	3649	2314	1343	650	725	125	578	166	70	112	198	359	71	185	118	109	205	65	96	30	90	163	190	17	33	0	165	1	19	31	58	86	10	2	10	17	3	2	6	4	48	65	1	0	9
C3T3	17155	13537	9049	4810	3870	3674	3909	5667	2419	5437	1980	599	1418	459	654	548	147	82	438	383	301	222	683	227	325	382	165	357	635	252	177	19	65	252	85	38	50	148	69	69	30	40	46	102	57	44	0	119	16
C3T4	11518	11057	8548	4150	5011	1979	3240	3118	2125	7658	1459	1374	478	187	516	360	640	356	278	95	142	299	453	129	308	125	88	118	220	266	70	95	44	84	39	46	27	4	69	23	51	8	11	56	69	1	0	577	52
C4T1	9501	10212	6978	3440	3100	1938	4371	2384	1774	228	1135	275	440	105	612	533	84	656	177	363	381	327	256	20	103	323	446	58	135	80	255	4	118	584	177	146	13	9	110	65	32	7	9	44	8	125	0	3	52
C4T2	5893	8242	6230	4930	3657	1259	3629	1361	1586	225	942	453	82	167	309	400	450	572	81	197	179	407	228	55	70	212	499	42	17	1	297	0	99	35	90	103	30	23	21	74	30	1	7	22	59	85	0	0	119
C4T3	17096	8743	8657	8001	2955	2727	2112	1397	1173	5184	844	259	1031	483	348	294	23	1871	95	145	285	19	100	169	152	68	55	609	92	1562	14	317	30	114	8	36	137	8	195	119	9	1	28	24	13	6	1	777	58
C4T4	6925	10292	7470	8188	3559	4958	1805	3211	1330	511	840	1721	2722	323	178	231	11	9	218	40	80	660	245	279	962	290	7	467	163	5241	15	1504	7	6	0	40	42	130	130	43	247	6	60	92	4	0	0	1334	1
C5T1	7791	12550	8749	5599	4884	709	3924	1973	1885	175	804	539	208	121	511	476	4	343	207	301	445	436	314	31	143	316	401	36	79	0	301	0	144	57	188	46	16	7	15	87	42	78	4	24	85	94	0	0	102
C5T2	7627	17921	13199	5414	5972	1446	4644	3947	2437	185	997	525	170	1291	594	715	406	690	470	337	791	380	471	352	837	487	300	375	66	5	411	0	94	100	205	112	167	17	55	101	81	15	57	83	77	51	1	0	100
C5T3	9354	7182	5687	2611	1787	3099	1190	2881	706	4532	1395	1022	280	929	193	75	747	73	116	60	150	1422	602	509	161	54	1	328	182	811	11	383	11	1	1	42	85	69	50	13	73	17	90	222	9	0	0	349	1
C5T4	5087	5750	4012	3116	2334	2254	1514	2161	1161	1126	377	1340	1115	627	130	259	72	51	197	179	118	421	550	401	91	107	17	378	208	66	65	2129	8	1	8	19	66	1	35	35	48	72	66	33	18	2	0	814	14
C6T1	6449	9611	8356	3278	3777	1382	3319	1865	2670	207	1078	370	221	115	579	650	26	426	308	466	430	251	190	48	467	433	468	47	91	2	268	17	123	132	157	147	11	45	23	76	21	2	25	31	42	165	1	1	18
C6T2	9713	9511	8441	3677	5371	2016	3821	1548	2154	270	1172	295	219	118	658	518	110	104	563	379	441	313	182	607	162	353	580	41	177	0	162	8	142	455	294	42	13	22	22	65	16	29	22	19	32	206	0	0	0
C6T3	13712	10353	7054	4024	3071	2291	3173	5427	1964	3227	1698	463	1091	449	597	536	118	52	462	367	211	198	579	216	211	414	136	334	533	177	167	3	73	294	63	60	55	154	40	58	11	31	42	94	11	57	0	41	6
C6T4	7098	6127	4493	2914	2129	432	2077	2344	1223	21869	811	200	132	98	282	266	11	488	233	393	161	781	313	138	205	114	204	51	777	4	66	73	14	26	135	11	12	60	103	40	32	18	10	57	12	41	0	59	29
C7T1	5138	9714	7454	3342	3887	412	2471	2240	1581	379	645	199	64	58	401	333	39	1284	194	266	235	320	291	108	182	363	232	20	57	0	291	0	49	31	101	39	17	17	20	138	41	9	5	22	65	49	0	1	741
C7T2	15009	7992	4658	8520	3936	5643	1145	6554	650	3	570	389	3054	611	18	136	17	0	7	255	41	670	961	535	271	245	31	378	6	186	37	1077	51	1	1	27	50	4	160	0	147	80	153	120	0	0	0	26	0
C7T3	15350	12431	7999	10380	4396	4898	2443	10194	1347	448	2084	901	1960	905	145	184	38	51	122	248	127	3118	989	766	479	219	2	403	174	480	215	1619	26	5	16	42	74	80	76	29	156	259	179	179	1	0	0	13	2
C7T4	22367	7673	6191	11467	5861	5562	2331	4055	1293	468	1839	1169	1560	253	255	135	145	65	369	363	152	1092	381	179	271	93	15	144	172	28	107	362	28	16	27	27	23	86	94	10	148	34	25	25	1	1	0	9	1
C8T1	8742	9923	7300	5522	3233	906	3064	2512	1386	312	1136	508	287	47	474	435	9	793	266	327	345	528	212	24	153	301	607	22	106	0	274	3	67	139	127	59	7	7	42	128	63	17	6	39	62	102	0	0	45
C8T2	1850	5791	5345	1094	1627	305	936	1260	682	69	220	67	41	110	178	131	16	183	49	92	99	102	115	91	43	98	66	77	23	0	109	0	20	30	18	43	10	5	13	29	18	1	10	28	16	9	0	0	20
C8T3	12957	11396	7330	3335	5084	2426	2319	2398	2858	244	1941	1490	382	209	559	364	6	645	474	344	492	47	371	170	421	97	362	256	238	68	16	68	9	356	38	35	76	6	53	39	20	0	19	35	343	3	1	985	86
C8T4	11394	12291	10266	7528	4202	5055	1317	12732	1905	4924	1251	1002	1721	937	154	404	484	57	93	423	73	565	1531	703	226	244	42	769	477	100	138	7203	5	9	20	43	134	13	116	71	86	105	127	95	1	0	0	556	9
total each	328723	347578	255904	159993	135595	83656	96759	106556	57974	64287	38688	19091	23176	11332	13995	14214	5767	14065	8537	9968	9955	16169	13225	7036	7883	8984	9957	6428	6638	11977	6543	17215	2045	4165	3248	1908	1465	1367	2080	2142	1817	1384	1388	1873	1664	2325	8	5929	1931
total all	1974161
RELATIVE ABUNDANCES
	Farm	Bacteroidetes_unclassified	Ruminococcaceae_unclassified	Clostridiales_unclassified	Bacteroides	Bacteroidales_unclassified	Prevotellaceae_unclassified	Bacteria_unclassified	Lachnospiraceae_unclassified	Firmicutes_unclassified	Treponema	Alistipes	Porphyromonadaceae_unclassified	Prevotella	Clostridium_XI	Clostridia_unclassified	Oscillibacter	Paraprevotella	Verrucomicrobiaceae_unclassified	Papillibacter	Acidaminococcaceae_unclassified	Clostridium_IV	Roseburia	Clostridium_XlVa	Clostridium_sensu_stricto	Methanobrevibacter	Clostridium_XlVb	Proteobacteria_unclassified	Turicibacter	Ruminococcus	Bifidobacterium	Flavonifractor	Succinivibrio	Sphingobacteriales_unclassified	Paludibacter	Alphaproteobacteria_unclassified	Pseudoflavonifractor	Peptostreptococcaceae_unclassified	Clostridiales_Incertae_Sedis_XIII_unclassified	Parabacteroides	Dorea	Erysipelotrichaceae_unclassified	Escherichia_Shigella	Cellulosilyticum	Blautia	Sporobacter	Victivallis	Fibrobacter	Barnesiella
	A	16.6513	17.6064	12.9627	8.10435	6.86849	4.23755	4.90127	5.39753	2.93664	3.25642	1.95972	0.967044	1.17397	0.574016	0.708909	0.720002	0.292124	0.712455	0.432437	0.504923	0.504265	0.819031	0.669905	0.356405	0.399309	0.455079	0.504366	0.325607	0.336244	0.606688	0.331432	0.872016	0.103588	0.210976	0.164526	0.0966487	0.0742087	0.0692446	0.105361	0.108502	0.0920391	0.0701057	0.0703083	0.0948757	0.084289	0.117772	0.000405235	0.30033
	B	19.4893	17.4982	12.7411	8.92023	7.53854	4.71391	4.64828	3.78611	3.10806	2.32188	2.05924	1.05612	0.816155	0.807618	0.834736	0.759177	0.681494	0.688254	0.435195	0.596085	0.610224	0.413293	0.404253	0.32348	0.388029	0.481859	0.335803	0.236951	0.246569	0.119673	0.277357	0.118244	0.189476	0.102715	0.133502	0.144202	0.0933279	0.199867	0.109707	0.103796	0.0973067	0.0985814	0.078842	0.0739361	0.0780694	0.0513381	0.0705753	0.0259974
	C	23.1884	16.4083	11.73	9.42587	8.55875	5.17007	3.97999	3.50465	2.43414	1.73312	2.53785	0.723995	0.688423	0.597811	0.681213	0.649141	0.872802	0.633192	0.515041	0.440149	0.438141	0.405974	0.445428	0.174358	0.418787	0.279619	0.318652	0.131538	0.251104	0.146799	0.236206	0.0948191	0.213276	0.156342	0.124252	0.130085	0.088814	0.0625561	0.0871119	0.0773202	0.0930979	0.0816423	0.0251104	0.049475	0.0582722	0.0778365	0.0999062	0.0140756
	D	24.1788	15.952	10.458	7.73928	7.40368	4.32587	4.32241	3.59336	2.48917	3.18696	2.22747	1.25149	1.13838	1.78964	0.621937	0.617987	0.556632	0.460468	0.524469	0.414747	0.382868	0.352537	0.397566	1.20182	0.368455	0.201083	0.173113	0.622547	0.264922	0.370043	0.188625	0.216188	0.0924192	0.0522352	0.0898136	0.0963684	0.200594	0.0894471	0.100318	0.0760118	0.0466982	0.0602964	0.186671	0.102475	0.0612735	0.0151046	0.0397362	0.00126211
[truncated: 166 more columns]
